# Supplementary material for: Characterization and Genomic Analysis of PALS2, a Novel Staphylococcus Jumbo Bacteriophage
Source: Front Microbiol. 2021 Mar 8;12:622755. doi: 10.3389/fmicb.2021.622755 (PMC7982418; doi:10.3389/fmicb.2021.622755)
Supplement: Supplementary file 2 [file Data_Sheet_1.xlsx]

## Sheet: 1. PALS2 Genes
Supplementary Table 1. Genes located within phage PALS2
* c: complementary strand
ORF no.	Strand	Start (bp)	End (bp)	Predicted function
PALS2_001		1	2988	hypothetical protein
PALS2_002		3027	4007	hypothetical protein
PALS2_003	c	5805	4063	Replicative DNA helicase
PALS2_004	c	6972	5830	DNA repair exonuclease
PALS2_005	c	7348	6965	hypothetical protein
PALS2_006	c	7830	7354	hypothetical protein
PALS2_007		8176	9075	hypothetical protein
PALS2_008		9152	14107	Reticulocyte binding protein 2 homolog a
PALS2_009		14206	19449	hypothetical protein
PALS2_010		19550	20221	hypothetical protein
PALS2_011		20243	21709	Heat shock factor binding protein 1 (HSBP1)
PALS2_012		21783	23093	Spore cortex-lytic enzyme, pre-pro-form
PALS2_013		23117	23269	hypothetical protein
PALS2_014		23269	23601	hypothetical protein
PALS2_015		24879	26381	Retron-type RNA-directed DNA polymerase
PALS2_016		26383	27207	hypothetical protein
PALS2_017		27291	28472	hypothetical protein
PALS2_018		28494	29201	hypothetical protein
PALS2_019		29308	30045	hypothetical protein
PALS2_020		30111	30683	hypothetical protein
PALS2_021		30687	31616	hypothetical protein
PALS2_022		31619	32551	hypothetical protein
PALS2_023		32625	33956	hypothetical protein
PALS2_024		33943	34362	hypothetical protein
PALS2_025		34385	35926	DNA gyrase subunit B
PALS2_026		35977	36840	hypothetical protein
PALS2_027		37172	37933	DNA gyrase subunit B
PALS2_028		38049	38942	hypothetical protein
PALS2_029		38968	39357	hypothetical protein
PALS2_030		39371	39559	hypothetical protein
PALS2_031		39587	39925	hypothetical protein
PALS2_032		39943	40725	hypothetical protein
PALS2_033		40823	41158	hypothetical protein
PALS2_034		41236	42051	Metal-dependent hydrolase containing a metallo-beta-lactamase superfamily motif
PALS2_035		42057	42608	hypothetical protein
PALS2_036		42654	43085	hypothetical protein
PALS2_037		43181	43552	Staphylococcal nuclease family protein (thermonuclease)
PALS2_038		43679	44170	hypothetical protein
PALS2_039		44212	44448	hypothetical protein
PALS2_040		44556	48110	DNA gyrase subunit A
PALS2_041		48131	48310	hypothetical protein
PALS2_042		48427	50166	hypothetical protein
PALS2_043		50745	51053	hypothetical protein
PALS2_044		51138	51566	hypothetical protein
PALS2_045		51635	51784	RHS repeat-associated core domain-containing protein
PALS2_046		51965	52210	hypothetical protein
PALS2_047		52300	52647	hypothetical protein
PALS2_048		52669	52956	hypothetical protein
PALS2_049		52976	53239	hypothetical protein
PALS2_050		53246	53620	hypothetical protein
PALS2_051		53620	54213	Endo-1,4-beta-xylanase A precursor
PALS2_052		54232	54615	hypothetical protein
PALS2_053		54659	55435	hypothetical protein
PALS2_054		55462	56556	Tellurite resistance protein
PALS2_055		56630	57736	hypothetical protein
PALS2_056		57744	58580	hypothetical protein
PALS2_057		58600	58989	hypothetical protein
PALS2_058		59079	60173	hypothetical protein
PALS2_059		60187	61593	Glycosyltransferases, BcsA (probably involved in cell wall biogenesis)
PALS2_060		61633	61950	hypothetical protein
PALS2_061		61953	62495	hypothetical protein
PALS2_062		62492	62632	hypothetical protein
PALS2_063		62663	62836	hypothetical protein
PALS2_064		62861	63052	hypothetical protein
PALS2_065		63082	63351	hypothetical protein
PALS2_066		63869	65170	hypothetical protein
PALS2_067		65323	67464	DNA-directed RNA polymerase beta subunit
PALS2_068		67518	68072	hypothetical protein
PALS2_069		68192	70069	Golgi autoantigen, golgin subfamily A member 4
PALS2_070		70086	70643	hypothetical protein
PALS2_071		70661	71395	hypothetical protein
PALS2_072	c	72800	72579	hypothetical protein
PALS2_073		71413	72582	hypothetical protein
PALS2_074		72835	73062	hypothetical protein
PALS2_075		73090	75081	DNA ligase
PALS2_076		75082	75528	hypothetical protein
PALS2_077		75547	76002	hypothetical protein
PALS2_078		76019	76477	hypothetical protein
PALS2_079		76498	76947	hypothetical protein
PALS2_080		76964	77413	hypothetical protein
PALS2_081		77508	77924	hypothetical protein
PALS2_082		78021	78635	hypothetical protein
PALS2_083		78661	78954	hypothetical protein
PALS2_084		78954	79169	hypothetical protein
PALS2_085		79251	79634	Sporulation membrane protein, YtrH
PALS2_086		79660	79968	hypothetical protein
PALS2_087	c	80316	80014	hypothetical protein
PALS2_088		80507	82129	hypothetical protein
PALS2_089		82129	83439	DNA-directed RNA polymerase beta' subunit
PALS2_090		83508	84140	hypothetical protein
PALS2_091		84159	85211	hypothetical protein
PALS2_092		85295	85795	hypothetical protein
PALS2_093		85825	86445	hypothetical protein
PALS2_094		86460	87191	hypothetical protein
PALS2_095		87302	87547	hypothetical protein
PALS2_096		87645	87923	hypothetical protein
PALS2_097		87971	88594	hypothetical protein
PALS2_098		88684	88854	hypothetical protein
PALS2_099		88957	89271	hypothetical protein
PALS2_100		89396	89542	hypothetical protein
PALS2_101		89659	89841	hypothetical protein
PALS2_102		89847	90149	hypothetical protein
PALS2_103		90170	90406	hypothetical protein
PALS2_104		90406	90606	hypothetical protein
PALS2_105		90652	90759	hypothetical protein
PALS2_106		90837	91343	hypothetical protein
PALS2_107		91367	91834	hypothetical protein
PALS2_108		91866	92342	hypothetical protein
PALS2_109		92364	92609	hypothetical protein
PALS2_110	c	92830	92651	hypothetical protein
PALS2_111		93009	93389	hypothetical protein
PALS2_112		93457	93987	hypothetical protein
PALS2_113		94061	94213	hypothetical protein
PALS2_114		94326	94733	hypothetical protein
PALS2_115		94775	95314	hypothetical protein
PALS2_116		95311	95934	hypothetical protein
PALS2_117		95924	96388	hypothetical protein
PALS2_118		96406	96864	hypothetical protein
PALS2_119		96884	97354	hypothetical protein
PALS2_120		97416	97757	hypothetical protein
PALS2_121		97777	98262	hypothetical protein
PALS2_122		98358	98651	hypothetical protein
PALS2_123		98735	99346	hypothetical protein
PALS2_124		99346	99894	hypothetical protein
PALS2_125		99911	100444	hypothetical protein
PALS2_126		100477	101235	hypothetical protein
PALS2_127		101314	101973	hypothetical protein
PALS2_128		101987	102697	hypothetical protein
PALS2_129		102894	103460	hypothetical protein
PALS2_130	c	103956	103531	hypothetical protein
PALS2_131	c	107013	104017	Putative membrane protein (phage infection protein, hydrolase activity acting on glycosyl bonds)
PALS2_132	c	107582	107076	hypothetical protein
PALS2_133	c	108211	107585	hypothetical protein
PALS2_134	c	108865	108329	hypothetical protein
PALS2_135	c	109465	108905	hypothetical protein
PALS2_136	c	109946	109452	hypothetical protein
PALS2_137	c	110584	110219	hypothetical protein
PALS2_138	c	110953	110600	hypothetical protein
PALS2_139	c	118987	110993	Viral capsid protein
PALS2_140	c	119464	119042	hypothetical protein
PALS2_141		119669	120844	hypothetical protein
PALS2_142	c	121692	120904	hypothetical protein
PALS2_143	c	122436	121792	hypothetical protein
PALS2_144		122960	125503	hypothetical protein
PALS2_145		125557	126345	hypothetical protein
PALS2_146	c	126605	126387	hypothetical protein
PALS2_147		126675	127343	hypothetical protein
PALS2_148		127361	127945	hypothetical protein
PALS2_149	c	129034	128321	hypothetical protein
PALS2_150	c	129901	129059	hypothetical protein
PALS2_151		130011	131021	hypothetical protein
PALS2_152		131011	131685	hypothetical protein
PALS2_153		131864	133468	hypothetical protein
PALS2_154		133562	134716	hypothetical protein
PALS2_155		134742	135554	hypothetical protein
PALS2_156		135747	136847	hypothetical protein
PALS2_157		137048	138286	hypothetical protein
PALS2_158		138507	139256	hypothetical protein
PALS2_159		139281	140027	hypothetical protein
PALS2_160		140070	140309	Glutaredoxin-like protein NrdH
PALS2_161		140334	140534	Transglycosylase-like domain-containing protein
PALS2_162		140622	141026	Ribonucleotide reduction protein NrdI
PALS2_163		141053	143254	Ribonucleotide reductase of class Ib (aerobic), alpha subunit
PALS2_164		143270	143488	hypothetical protein
PALS2_165		143514	144584	Ribonucleotide reductase of class Ib (aerobic), beta subunit
PALS2_166		144775	145521	hypothetical protein
PALS2_167		145545	145739	hypothetical protein
PALS2_168		145868	149020	hypothetical protein
PALS2_169		149174	149980	hypothetical protein
PALS2_170	c	152208	150043	hypothetical protein
PALS2_171	c	153741	152239	hypothetical protein
PALS2_172	c	159603	153856	Conserved domain protein, PknH_C
PALS2_173	c	165737	159759	Phage tail length tape-measure protein
PALS2_174	c	166541	165888	hypothetical protein
PALS2_175	c	167482	166571	hypothetical protein
PALS2_176		167835	169043	RecD-like DNA helicase Atu2026
PALS2_177		169055	169315	hypothetical protein
PALS2_178		169387	169524	hypothetical protein
PALS2_179		169524	169979	hypothetical protein
PALS2_180		169991	170269	hypothetical protein
PALS2_181		170290	170565	hypothetical protein
PALS2_182		170579	170851	hypothetical protein
PALS2_183		170857	171084	hypothetical protein
PALS2_184		171110	171301	hypothetical protein
PALS2_185	c	173536	171338	hypothetical protein
PALS2_186		173752	175296	MoxR-like ATPases
PALS2_187		175373	177298	hypothetical protein
PALS2_188		177376	179439	DNA-directed RNA polymerase, omega subunit family protein
PALS2_189		179518	180699	hypothetical protein
PALS2_190		180714	181427	hypothetical protein
PALS2_191		181461	182120	hypothetical protein
PALS2_192		182123	182734	hypothetical protein
PALS2_193		182826	183467	hypothetical protein
PALS2_194	c	183798	183523	hypothetical protein
PALS2_195		183946	185880	hypothetical protein
PALS2_196		185903	186454	hypothetical protein
PALS2_197		186505	187224	hypothetical protein
PALS2_198		187314	188825	hypothetical protein
PALS2_199		188864	190573	hypothetical protein
PALS2_200		190718	191017	hypothetical protein
PALS2_201		191178	191660	hypothetical protein
PALS2_202		191676	192377	hypothetical protein
PALS2_203		192394	192879	hypothetical protein
PALS2_204		192894	193070	hypothetical protein
PALS2_205		193072	193725	hypothetical protein
PALS2_206		193818	194426	hypothetical protein
PALS2_207		194441	195061	hypothetical protein
PALS2_208		195075	195638	hypothetical protein
PALS2_209		195656	196279	hypothetical protein
PALS2_210		196281	196892	hypothetical protein
PALS2_211		197013	197729	hypothetical protein
PALS2_212		197799	198164	hypothetical protein
PALS2_213		198185	198310	hypothetical protein
PALS2_214		198330	198731	hypothetical protein
PALS2_215		198812	199588	hypothetical protein
PALS2_216		199590	200399	hypothetical protein
PALS2_217		200399	201139	hypothetical protein
PALS2_218		201154	201951	hypothetical protein
PALS2_219		202008	204743	ATPase involved in DNA repair
PALS2_220		204780	205067	hypothetical protein
PALS2_221		205084	205236	hypothetical protein
PALS2_222		205359	205871	hypothetical protein
PALS2_223		206003	206134	hypothetical protein
PALS2_224		206187	206639	HNH homing endonuclease
PALS2_225		207098	208105	DNA polymerase elongation subunit (family B)
PALS2_226		208105	208887	hypothetical protein
PALS2_227		209003	211399	Reticulocyte binding protein 2 homolog a
PALS2_228		211500	213413	DNA-directed RNA polymerase delta (= beta'') subunit
PALS2_229		213488	213781	hypothetical protein
PALS2_230		213849	214295	hypothetical protein
PALS2_231		214313	215860	hypothetical protein
PALS2_232		215881	216591	hypothetical protein
PALS2_233		216603	217259	hypothetical protein
PALS2_234		217260	217859	hypothetical protein
PALS2_235		217942	219186	hypothetical protein
PALS2_236		219334	220122	hypothetical protein
PALS2_237	c	221848	220178	Bacterial surface protein containing Ig-like domains, Big_2
PALS2_238	c	222420	221872	hypothetical protein
PALS2_239	c	223290	222493	Phage lysin, N-acetylmuramoyl-L-alanine amidase
PALS2_240	c	224406	223456	Phage lysin, N-acetylmuramoyl-L-alanine amidase
PALS2_241	c	226813	224474	Phage tail fiber protein
PALS2_242	c	228918	226993	DNA double-strand break repair Rad50 ATPase
PALS2_243	c	230207	228939	hypothetical protein
PALS2_244	c	230852	230343	hypothetical protein
PALS2_245	c	231454	230894	hypothetical protein
PALS2_246	c	232555	231551	hypothetical protein
PALS2_247	c	233832	232900	hypothetical protein
PALS2_248	c	237104	233946	hypothetical protein
PALS2_249		237574	238791	hypothetical protein
PALS2_250		238948	241023	ATPase involved in DNA repair
PALS2_251		241898	243847	hypothetical protein
PALS2_252	c	244582	243899	hypothetical protein
PALS2_253		244757	246829	hypothetical protein
PALS2_254		246936	247550	Ribonuclease HI
PALS2_255		247551	248105	dCMP deaminase
PALS2_256		248110	248289	hypothetical protein
PALS2_257		248283	248774	hypothetical protein
PALS2_258	c	249578	248826	hypothetical protein
PALS2_259	c	249799	249665	hypothetical protein
PALS2_260	c	250404	249844	Guanylate kinase
PALS2_261	c	251212	250481	hypothetical protein
PALS2_262		251443	251793	hypothetical protein
PALS2_263		251836	253350	hypothetical protein
PALS2_264		253416	253616	hypothetical protein
PALS2_265		253645	253938	hypothetical protein
PALS2_266		253956	255698	Heat shock protein 60 family chaperone GroEL
PALS2_267		255958	256641	hypothetical protein
PALS2_268		256793	258451	hypothetical protein
PALS2_269	c	259676	258537	hypothetical protein
PALS2_270		259816	261078	hypothetical protein
PALS2_271	c	261840	261106	hypothetical protein
PALS2_272	c	262722	261928	hypothetical protein
PALS2_273	c	263798	262767	hypothetical protein
PALS2_274	c	265445	263976	hypothetical protein
PALS2_275	c	265757	265623	hypothetical protein
PALS2_276	c	266616	266095	hypothetical protein
PALS2_277	c	267163	266648	hypothetical protein
PALS2_278	c	267630	267178	hypothetical protein
PALS2_279		267871	268743	hypothetical protein

## Sheet: 2. Network
Supplementary Table 2. List of phages used in the vConTACT2 analysis The table shows the results of proteome-based phages clustering and the resulting assignment of viral clusters and status. Jumbo phages are highlighted in yellow.
Phage genome	Identification of jumbo phage	Order	Family	Genus	Viral Cluster	VC Status	Size	Genome size (nt)	Accession number	Reference
Mycobacterium~phage~Ariel		Caudovirales	Siphoviridae	Omegavirus	VC_0_0	Clustered	3
Mycobacterium~phage~MiaZeal		Caudovirales	Siphoviridae	Omegavirus	VC_0_0	Clustered	3
Mycobacterium~virus~Courthouse		Caudovirales	Siphoviridae	Omegavirus	VC_0_0	Clustered	3
Mycobacterium~phage~Minerva		Caudovirales	Siphoviridae	Omegavirus	VC_0_1	Clustered	2
Mycobacterium~phage~Wanda		Caudovirales	Siphoviridae	Omegavirus	VC_0_1	Clustered	2
Klebsiella~phage~KP15		Caudovirales	Myoviridae	Kp15virus	VC_1_0	Clustered	3
Klebsiella~phage~KP27		Caudovirales	Myoviridae	Kp15virus	VC_1_0	Clustered	3
Klebsiella~phage~Matisse		Caudovirales	Myoviridae	Kp15virus	VC_1_0	Clustered	3
Escherichia~phage~vB_EcoM_VR20		Caudovirales	Myoviridae	Sp18virus	VC_1_10	Clustered	5
Escherichia~phage~vB_EcoM_VR25		Caudovirales	Myoviridae	Sp18virus	VC_1_10	Clustered	5
Escherichia~phage~vB_EcoM_VR26		Caudovirales	Myoviridae	Sp18virus	VC_1_10	Clustered	5
Escherichia~phage~vB_EcoM_VR7		Caudovirales	Myoviridae	Sp18virus	VC_1_10	Clustered	5
Shigella~phage~SP18		Caudovirales	Myoviridae	Sp18virus	VC_1_10	Clustered	5
Citrobacter~phage~IME-CF2		Caudovirales	Myoviridae	Kp15virus	VC_1_11	Clustered	8
Citrobacter~phage~Margaery		Caudovirales	Myoviridae	Kp15virus	VC_1_11	Clustered	8
Citrobacter~phage~Miller		Caudovirales	Myoviridae	Kp15virus	VC_1_11	Clustered	8
Citrobacter~phage~vB_CfrM_CfP1		Caudovirales	Myoviridae	Kp15virus	VC_1_11	Clustered	8
Cronobacter~phage~vB_CsaM_GAP161		Caudovirales	Myoviridae	Kp15virus	VC_1_11	Clustered	8
Escherichia~phage~Lw1		Caudovirales	Myoviridae	Kp15virus	VC_1_11	Clustered	8
Escherichia~virus~RB16		Caudovirales	Myoviridae	Kp15virus	VC_1_11	Clustered	8
Escherichia~virus~RB43		Caudovirales	Myoviridae	Kp15virus	VC_1_11	Clustered	8
Enterobacteria~phage~RB69		Caudovirales	Myoviridae	Rb69virus	VC_1_12	Clustered	6
Escherichia~phage~APCEc01		Caudovirales	Myoviridae	Rb69virus	VC_1_12	Clustered	6
Escherichia~phage~vB_EcoM_JS09		Caudovirales	Myoviridae	Rb69virus	VC_1_12	Clustered	6
Escherichia~phage~vB_EcoM_PhAPEC2		Caudovirales	Myoviridae	Rb69virus	VC_1_12	Clustered	6
Shigella~phage~Shf125875		Caudovirales	Myoviridae	Rb69virus	VC_1_12	Clustered	6
Shigella~phage~SHSML-52-1		Caudovirales	Myoviridae	Rb69virus	VC_1_12	Clustered	6
Enterobacteria~phage~RB27		Caudovirales	Myoviridae	T4virus	VC_1_13	Clustered	27
Enterobacteria~phage~RB51		Caudovirales	Myoviridae	T4virus	VC_1_13	Clustered	27
Enterobacteria~phage~RB68		Caudovirales	Myoviridae	T4virus	VC_1_13	Clustered	27
Escherichia~phage~AR1		Caudovirales	Myoviridae	T4virus	VC_1_13	Clustered	27
Escherichia~phage~ECML-134		Caudovirales	Myoviridae	T4virus	VC_1_13	Clustered	27
Escherichia~phage~HY01		Caudovirales	Myoviridae	T4virus	VC_1_13	Clustered	27
Escherichia~phage~HY03		Caudovirales	Myoviridae	T4virus	VC_1_13	Clustered	27
Escherichia~phage~ime09		Caudovirales	Myoviridae	T4virus	VC_1_13	Clustered	27
Escherichia~phage~RB3		Caudovirales	Myoviridae	T4virus	VC_1_13	Clustered	27
Escherichia~phage~slur02		Caudovirales	Myoviridae	T4virus	VC_1_13	Clustered	27
Escherichia~phage~slur07		Caudovirales	Myoviridae	T4virus	VC_1_13	Clustered	27
Escherichia~phage~slur14		Caudovirales	Myoviridae	T4virus	VC_1_13	Clustered	27
Escherichia~phage~UFV-AREG1		Caudovirales	Myoviridae	T4virus	VC_1_13	Clustered	27
Escherichia~phage~vB_EcoM_112		Caudovirales	Myoviridae	T4virus	VC_1_13	Clustered	27
Escherichia~phage~vB_EcoM_ACG-C40		Caudovirales	Myoviridae	T4virus	VC_1_13	Clustered	27
Escherichia~phage~vB_EcoM-UFV13		Caudovirales	Myoviridae	T4virus	VC_1_13	Clustered	27
Escherichia~phage~wV7		Caudovirales	Myoviridae	T4virus	VC_1_13	Clustered	27
Escherichia~virus~RB14		Caudovirales	Myoviridae	T4virus	VC_1_13	Clustered	27
Escherichia~virus~RB32		Caudovirales	Myoviridae	T4virus	VC_1_13	Clustered	27
Escherichia~virus~T4		Caudovirales	Myoviridae	T4virus	VC_1_13	Clustered	27
Shigella~phage~pSs-1		Caudovirales	Myoviridae	T4virus	VC_1_13	Clustered	27
Shigella~phage~SHBML-50-1		Caudovirales	Myoviridae	T4virus	VC_1_13	Clustered	27
Shigella~phage~Shfl2		Caudovirales	Myoviridae	T4virus	VC_1_13	Clustered	27
Shigella~phage~SHFML-11		Caudovirales	Myoviridae	T4virus	VC_1_13	Clustered	27
Shigella~phage~SHFML-26		Caudovirales	Myoviridae	T4virus	VC_1_13	Clustered	27
Yersinia~phage~phiD1		Caudovirales	Myoviridae	T4virus	VC_1_13	Clustered	27
Yersinia~phage~PST		Caudovirales	Myoviridae	T4virus	VC_1_13	Clustered	27
Enterobacteria~phage~GEC-3S		Caudovirales	Myoviridae	Rb49virus	VC_1_14	Clustered	4
Enterobacteria~phage~Phi1		Caudovirales	Myoviridae	Rb49virus	VC_1_14	Clustered	4
Enterobacteria~phage~RB49		Caudovirales	Myoviridae	Rb49virus	VC_1_14	Clustered	4
Escherichia~phage~JSE		Caudovirales	Myoviridae	Rb49virus	VC_1_14	Clustered	4
Aeromonas~virus~31		Caudovirales	Myoviridae	Secunda5virus	VC_1_15	Clustered	2
Aeromonas~virus~44RR2		Caudovirales	Myoviridae	Biquartavirus	VC_1_15	Clustered	2
Aeromonas~phage~Aes012		Caudovirales	Myoviridae	Secunda5virus	VC_1_16	Clustered	5
Aeromonas~phage~Aes508		Caudovirales	Myoviridae	Secunda5virus	VC_1_16	Clustered	5
Aeromonas~phage~phiAS4		Caudovirales	Myoviridae	Secunda5virus	VC_1_16	Clustered	5
Aeromonas~virus~25		Caudovirales	Myoviridae	Secunda5virus	VC_1_16	Clustered	5
Stenotrophomonas~phage~IME13		Caudovirales	Myoviridae	Secunda5virus	VC_1_16	Clustered	5
Yersinia~phage~phiR1-RT		Caudovirales	Myoviridae	Tg1virus	VC_1_17	Clustered	2
Yersinia~phage~vB_YenM_TG1		Caudovirales	Myoviridae	Tg1virus	VC_1_17	Clustered	2
Acinetobacter~phage~Ac42		Caudovirales	Myoviridae		VC_1_18	Clustered	2
Acinetobacter~virus~133		Caudovirales	Myoviridae		VC_1_18	Clustered	2
Acinetobacter~phage~Acj61		Caudovirales	Myoviridae		VC_1_19	Clustered	3
Acinetobacter~phage~Acj9		Caudovirales	Myoviridae		VC_1_19	Clustered	3
Acinetobacter~phage~ZZ1		Caudovirales	Myoviridae		VC_1_19	Clustered	3
Morganella~phage~vB_MmoM_MP1		Caudovirales	Myoviridae		VC_1_20	Clustered	2
Proteus~phage~vB_PmiM_Pm5461		Caudovirales	Myoviridae		VC_1_20	Clustered	2
Salmonella~phage~STML-198		Caudovirales	Myoviridae	S16virus	VC_1_3	Clustered	4
Salmonella~phage~STP4-a		Caudovirales	Myoviridae	S16virus	VC_1_3	Clustered	4
Salmonella~phage~vB_SenMS16		Caudovirales	Myoviridae	S16virus	VC_1_3	Clustered	4
Salmonella~phage~vB_SnwM_CGG4-1		Caudovirales	Myoviridae	S16virus	VC_1_3	Clustered	4
Citrobacter~phage~Merlin		Caudovirales	Myoviridae	Moonvirus	VC_1_4	Clustered	2
Citrobacter~phage~Moon		Caudovirales	Myoviridae	Moonvirus	VC_1_4	Clustered	2
Enterobacter~phage~CC31		Caudovirales	Myoviridae	Cc31virus	VC_1_5	Clustered	2
Enterobacter~phage~PG7		Caudovirales	Myoviridae	Cc31virus	VC_1_5	Clustered	2
Klebsiella~phage~JD18		Caudovirales	Myoviridae	Jd18virus	VC_1_6	Clustered	3
Klebsiella~phage~PKO111		Caudovirales	Myoviridae	Jd18virus	VC_1_6	Clustered	3
Klebsiella~phage~vB_KpnM_KpV477		Caudovirales	Myoviridae	Jd18virus	VC_1_6	Clustered	3
Enterobacteria~phage~Bp7		Caudovirales	Myoviridae	Js98virus	VC_1_9	Clustered	8
Enterobacteria~phage~IME08		Caudovirales	Myoviridae	Js98virus	VC_1_9	Clustered	8
Enterobacteria~phage~JS10		Caudovirales	Myoviridae	Js98virus	VC_1_9	Clustered	8
Enterobacteria~phage~vB_EcoM_VR5		Caudovirales	Myoviridae	Js98virus	VC_1_9	Clustered	8
Escherichia~phage~JS98		Caudovirales	Myoviridae	Js98virus	VC_1_9	Clustered	8
Escherichia~phage~MX01		Caudovirales	Myoviridae	Js98virus	VC_1_9	Clustered	8
Escherichia~phage~QL01		Caudovirales	Myoviridae	Js98virus	VC_1_9	Clustered	8
Escherichia~phage~WG01		Caudovirales	Myoviridae	Js98virus	VC_1_9	Clustered	8
Mycobacterium~phage~Abrogate		Caudovirales	Siphoviridae	L5virus	VC_10_0	Clustered	46
Mycobacterium~phage~Aeneas		Caudovirales	Siphoviridae	L5virus	VC_10_0	Clustered	46
Mycobacterium~phage~Alsfro		Caudovirales	Siphoviridae	L5virus	VC_10_0	Clustered	46
Mycobacterium~phage~Alvin		Caudovirales	Siphoviridae	L5virus	VC_10_0	Clustered	46
Mycobacterium~phage~Barriga		Caudovirales	Siphoviridae	L5virus	VC_10_0	Clustered	46
Mycobacterium~phage~CASbig		Caudovirales	Siphoviridae	L5virus	VC_10_0	Clustered	46
Mycobacterium~phage~DD5		Caudovirales	Siphoviridae	L5virus	VC_10_0	Clustered	46
Mycobacterium~phage~Dreamboat		Caudovirales	Siphoviridae	L5virus	VC_10_0	Clustered	46
Mycobacterium~phage~Edtherson		Caudovirales	Siphoviridae	L5virus	VC_10_0	Clustered	46
Mycobacterium~phage~Gompeii16		Caudovirales	Siphoviridae	L5virus	VC_10_0	Clustered	46
Mycobacterium~phage~Graduation		Caudovirales	Siphoviridae	L5virus	VC_10_0	Clustered	46
Mycobacterium~phage~HanShotFirst		Caudovirales	Siphoviridae	L5virus	VC_10_0	Clustered	46
Mycobacterium~phage~Lamina13		Caudovirales	Siphoviridae	L5virus	VC_10_0	Clustered	46
Mycobacterium~phage~Makemake		Caudovirales	Siphoviridae	L5virus	VC_10_0	Clustered	46
Mycobacterium~phage~Nerujay		Caudovirales	Siphoviridae	L5virus	VC_10_0	Clustered	46
Mycobacterium~phage~Nhonho		Caudovirales	Siphoviridae	L5virus	VC_10_0	Clustered	46
Mycobacterium~phage~Papez		Caudovirales	Siphoviridae	L5virus	VC_10_0	Clustered	46
Mycobacterium~phage~Pari		Caudovirales	Siphoviridae	L5virus	VC_10_0	Clustered	46
Mycobacterium~phage~PattyP		Caudovirales	Siphoviridae	L5virus	VC_10_0	Clustered	46
Mycobacterium~phage~Pepe		Caudovirales	Siphoviridae	L5virus	VC_10_0	Clustered	46
Mycobacterium~phage~PhrostyMug		Caudovirales	Siphoviridae	L5virus	VC_10_0	Clustered	46
Mycobacterium~phage~Pinto		Caudovirales	Siphoviridae	L5virus	VC_10_0	Clustered	46
Mycobacterium~phage~RidgeCB		Caudovirales	Siphoviridae	L5virus	VC_10_0	Clustered	46
Mycobacterium~phage~Rufus		Caudovirales	Siphoviridae	L5virus	VC_10_0	Clustered	46
Mycobacterium~phage~SarFire		Caudovirales	Siphoviridae	L5virus	VC_10_0	Clustered	46
Mycobacterium~phage~Seabiscuit		Caudovirales	Siphoviridae	L5virus	VC_10_0	Clustered	46
Mycobacterium~phage~SkiPole		Caudovirales	Siphoviridae	L5virus	VC_10_0	Clustered	46
Mycobacterium~phage~Solon		Caudovirales	Siphoviridae	L5virus	VC_10_0	Clustered	46
Mycobacterium~phage~Tasp14		Caudovirales	Siphoviridae	L5virus	VC_10_0	Clustered	46
Mycobacterium~phage~TheloniousMonk		Caudovirales	Siphoviridae	L5virus	VC_10_0	Clustered	46
Mycobacterium~phage~Trouble		Caudovirales	Siphoviridae	L5virus	VC_10_0	Clustered	46
Mycobacterium~phage~Turj99		Caudovirales	Siphoviridae	L5virus	VC_10_0	Clustered	46
Mycobacterium~phage~U2		Caudovirales	Siphoviridae	L5virus	VC_10_0	Clustered	46
Mycobacterium~phage~Violet		Caudovirales	Siphoviridae	L5virus	VC_10_0	Clustered	46
Mycobacterium~phage~Wheeler		Caudovirales	Siphoviridae	L5virus	VC_10_0	Clustered	46
Mycobacterium~virus~Bethlehem		Caudovirales	Siphoviridae	L5virus	VC_10_0	Clustered	46
Mycobacterium~virus~Billknuckles		Caudovirales	Siphoviridae	L5virus	VC_10_0	Clustered	46
Mycobacterium~virus~Bruns		Caudovirales	Siphoviridae	L5virus	VC_10_0	Clustered	46
Mycobacterium~virus~Bxb1		Caudovirales	Siphoviridae	L5virus	VC_10_0	Clustered	46
Mycobacterium~virus~Doom		Caudovirales	Siphoviridae	L5virus	VC_10_0	Clustered	46
Mycobacterium~virus~Euphoria		Caudovirales	Siphoviridae	L5virus	VC_10_0	Clustered	46
Mycobacterium~virus~Jasper		Caudovirales	Siphoviridae	L5virus	VC_10_0	Clustered	46
Mycobacterium~virus~KBG		Caudovirales	Siphoviridae	L5virus	VC_10_0	Clustered	46
Mycobacterium~virus~Kugel		Caudovirales	Siphoviridae	L5virus	VC_10_0	Clustered	46
Mycobacterium~virus~Lockley		Caudovirales	Siphoviridae	L5virus	VC_10_0	Clustered	46
Mycobacterium~virus~Perseus		Caudovirales	Siphoviridae	L5virus	VC_10_0	Clustered	46
Vibrio~phage~phi~3		Caudovirales	Siphoviridae		VC_100_0	Clustered	2
Vibrio~phage~pVp-1		Caudovirales	Siphoviridae		VC_100_0	Clustered	2
Burkholderia~phage~KL3		Caudovirales	Myoviridae	P2virus	VC_101_0	Clustered	29
Burkholderia~phage~KS14		Caudovirales	Myoviridae	P2virus	VC_101_0	Clustered	29
Burkholderia~phage~KS5		Caudovirales	Myoviridae	P2virus	VC_101_0	Clustered	29
Burkholderia~phage~ST79		Caudovirales	Myoviridae	P2virus	VC_101_0	Clustered	29
Burkholderia~virus~phi52237		Caudovirales	Myoviridae	P2virus	VC_101_0	Clustered	29
Burkholderia~virus~phiE122		Caudovirales	Myoviridae	P2virus	VC_101_0	Clustered	29
Burkholderia~virus~phiE202		Caudovirales	Myoviridae	P2virus	VC_101_0	Clustered	29
Enterobacteria~phage~fiAA91-ss		Caudovirales	Myoviridae	P2virus	VC_101_0	Clustered	29
Enterobacteria~phage~P88		Caudovirales	Myoviridae	P2virus	VC_101_0	Clustered	29
Erwinia~phage~ENT90		Caudovirales	Myoviridae	P2virus	VC_101_0	Clustered	29
Escherichia~phage~pro147		Caudovirales	Myoviridae	P2virus	VC_101_0	Clustered	29
Escherichia~phage~pro483		Caudovirales	Myoviridae	P2virus	VC_101_0	Clustered	29
Escherichia~virus~186		Caudovirales	Myoviridae	P2virus	VC_101_0	Clustered	29
Escherichia~virus~P2		Caudovirales	Myoviridae	P2virus	VC_101_0	Clustered	29
Escherichia~virus~Wphi		Caudovirales	Myoviridae	P2virus	VC_101_0	Clustered	29
Mannheimia~phage~vB_MhM_587AP1		Caudovirales	Myoviridae	P2virus	VC_101_0	Clustered	29
Mannheimia~virus~PHL101		Caudovirales	Myoviridae	P2virus	VC_101_0	Clustered	29
Pseudomonas~virus~phiCTX		Caudovirales	Myoviridae	P2virus	VC_101_0	Clustered	29
Ralstonia~phage~RSY1		Caudovirales	Myoviridae	P2virus	VC_101_0	Clustered	29
Ralstonia~virus~RSA1		Caudovirales	Myoviridae	P2virus	VC_101_0	Clustered	29
Salmonella~phage~FSL~SP-004		Caudovirales	Myoviridae	P2virus	VC_101_0	Clustered	29
Salmonella~phage~RE-2010		Caudovirales	Myoviridae	P2virus	VC_101_0	Clustered	29
Salmonella~phage~SEN1		Caudovirales	Myoviridae	P2virus	VC_101_0	Clustered	29
Salmonella~phage~SEN4		Caudovirales	Myoviridae	P2virus	VC_101_0	Clustered	29
Salmonella~phage~SEN5		Caudovirales	Myoviridae	P2virus	VC_101_0	Clustered	29
Salmonella~virus~Fels2		Caudovirales	Myoviridae	P2virus	VC_101_0	Clustered	29
Salmonella~virus~PsP3		Caudovirales	Myoviridae	P2virus	VC_101_0	Clustered	29
Stenotrophomonas~phage~Smp131		Caudovirales	Myoviridae	P2virus	VC_101_0	Clustered	29
Yersinia~virus~L413C		Caudovirales	Myoviridae	P2virus	VC_101_0	Clustered	29
Clostridium~phage~phiCT19406B		Caudovirales	Siphoviridae		VC_102_0	Clustered	3
Clostridium~phage~phiCT453B		Caudovirales	Siphoviridae		VC_102_0	Clustered	3
Clostridium~phage~phiCTC2B		Caudovirales	Siphoviridae		VC_102_0	Clustered	3
Clostridium~phage~phiCD481-1		Caudovirales	Myoviridae		VC_103_0	Clustered	5
Clostridium~phage~phiCD506		Caudovirales	Myoviridae		VC_103_0	Clustered	5
Clostridium~phage~phiCDHM11		Caudovirales	Myoviridae		VC_103_0	Clustered	5
Clostridium~phage~phiCDHM13		Caudovirales	Myoviridae		VC_103_0	Clustered	5
Clostridium~phage~phiMMP04		Caudovirales	Myoviridae		VC_103_0	Clustered	5
Cronobacter~phage~vB_CsaP_GAP52		Caudovirales	Podoviridae		VC_104_0	Clustered	2
Salmonella~phage~7-11		Caudovirales	Podoviridae		VC_104_0	Clustered	2
Streptococcus~phage~A25		Caudovirales	Siphoviridae		VC_105_0	Clustered	5
Streptococcus~phage~MM1		Caudovirales	Siphoviridae		VC_105_0	Clustered	5
Streptococcus~phage~phiARI0468-4		Caudovirales	Siphoviridae		VC_105_0	Clustered	5
Streptococcus~phage~phiBHN167		Caudovirales	Siphoviridae		VC_105_0	Clustered	5
Streptococcus~phage~phiNJ2		Caudovirales	Siphoviridae		VC_105_0	Clustered	5
Gordonia~phage~Gsput1		Caudovirales	Siphoviridae	Vendettavirus	VC_106_0	Clustered	3
Gordonia~phage~Splinter		Caudovirales	Siphoviridae	Vendettavirus	VC_106_0	Clustered	3
Gordonia~phage~Vendetta		Caudovirales	Siphoviridae	Vendettavirus	VC_106_0	Clustered	3
Acinetobacter~phage~AP22		Caudovirales	Myoviridae	Ap22virus	VC_107_0	Clustered	4
Acinetobacter~phage~LZ35		Caudovirales	Myoviridae	Ap22virus	VC_107_0	Clustered	4
Acinetobacter~phage~YMC-13-01-C62		Caudovirales	Myoviridae	Ap22virus	VC_107_0	Clustered	4
Acinetobacter~phage~YMC11/12/R2315		Caudovirales	Myoviridae	Ap22virus	VC_107_0	Clustered	4
Lactobacillus~phage~LF1		Caudovirales	Siphoviridae		VC_108_0	Clustered	2
Lactobacillus~phage~phiPYB5		Caudovirales	Siphoviridae		VC_108_0	Clustered	2
Lactobacillus~phage~KC5a		Caudovirales	Myoviridae		VC_109_0	Clustered	4
Lactobacillus~phage~phi~jlb1		Caudovirales	Myoviridae		VC_109_0	Clustered	4
Lactobacillus~phage~phiAQ113		Caudovirales	Myoviridae		VC_109_0	Clustered	4
Lactobacillus~prophage~Lj771		Caudovirales	Myoviridae		VC_109_0	Clustered	4
Streptomyces~phage~Amela		Caudovirales	Siphoviridae	Camvirus	VC_11_0	Clustered	10
Streptomyces~phage~Caliburn		Caudovirales	Siphoviridae	Likavirus	VC_11_0	Clustered	10
Streptomyces~phage~Izzy		Caudovirales	Siphoviridae	Likavirus	VC_11_0	Clustered	10
Streptomyces~phage~Lannister		Caudovirales	Siphoviridae	Likavirus	VC_11_0	Clustered	10
Streptomyces~phage~Lika		Caudovirales	Siphoviridae	Likavirus	VC_11_0	Clustered	10
Streptomyces~phage~Nanodon		Caudovirales	Siphoviridae	Likavirus	VC_11_0	Clustered	10
Streptomyces~phage~phiHau3		Caudovirales	Siphoviridae		VC_11_0	Clustered	10
Streptomyces~phage~R4		Caudovirales	Siphoviridae	R4virus	VC_11_0	Clustered	10
Streptomyces~phage~Sujidade		Caudovirales	Siphoviridae	Likavirus	VC_11_0	Clustered	10
Streptomyces~phage~Zemlya		Caudovirales	Siphoviridae	Likavirus	VC_11_0	Clustered	10
Enterobacter~phage~Arya		Caudovirales	Myoviridae	Cvm10virus	VC_110_0	Clustered	4
Escherichia~phage~vB_EcoM_ECO1230-10		Caudovirales	Myoviridae	Cvm10virus	VC_110_0	Clustered	4
Escherichia~phage~vB_EcoM-ep3		Caudovirales	Myoviridae	Cvm10virus	VC_110_0	Clustered	4
Pseudomonas~phage~PPpW-3		Caudovirales	Myoviridae	Cvm10virus	VC_110_0	Clustered	4
Rhizobium~phage~RR1-A		Caudovirales	Myoviridae		VC_112_0	Clustered	2
Rhizobium~phage~vB_RleM_PPF1		Caudovirales	Myoviridae		VC_112_0	Clustered	2
Enterobacter~phage~Tyrion		Caudovirales	Podoviridae	Epsilon15virus	VC_113_0	Clustered	5
Escherichia~phage~phiV10		Caudovirales	Podoviridae	Epsilon15virus	VC_113_0	Clustered	5
Escherichia~phage~TL-2011b		Caudovirales	Podoviridae	Epsilon15virus	VC_113_0	Clustered	5
Salmonella~phage~epsilon15		Caudovirales	Podoviridae	Epsilon15virus	VC_113_0	Clustered	5
Salmonella~phage~SPN1S		Caudovirales	Podoviridae	Epsilon15virus	VC_113_0	Clustered	5
Pseudomonas~phage~CHA_P1		Caudovirales	Myoviridae	Kpp10virus	VC_114_0	Clustered	6
Pseudomonas~phage~KPP10		Caudovirales	Myoviridae	Kpp10virus	VC_114_0	Clustered	6
Pseudomonas~phage~PAK_P3		Caudovirales	Myoviridae	Kpp10virus	VC_114_0	Clustered	6
Pseudomonas~phage~PAK_P5		Caudovirales	Myoviridae	Kpp10virus	VC_114_0	Clustered	6
Pseudomonas~phage~vB_PaeM_PAO1_Ab03		Caudovirales	Myoviridae	Kpp10virus	VC_114_0	Clustered	6
Pseudomonas~phage~vB_PaeM_PS24		Caudovirales	Myoviridae	Kpp10virus	VC_114_0	Clustered	6
Pseudomonas~phage~C11		Caudovirales	Myoviridae	Pakpunavirus	VC_114_1	Clustered	12
Pseudomonas~phage~JG004		Caudovirales	Myoviridae	Pakpunavirus	VC_114_1	Clustered	12
Pseudomonas~phage~K5		Caudovirales	Myoviridae	Pakpunavirus	VC_114_1	Clustered	12
Pseudomonas~phage~K8		Caudovirales	Myoviridae	Pakpunavirus	VC_114_1	Clustered	12
Pseudomonas~phage~PAK_P1		Caudovirales	Myoviridae	Pakpunavirus	VC_114_1	Clustered	12
Pseudomonas~phage~PAK_P2		Caudovirales	Myoviridae	Pakpunavirus	VC_114_1	Clustered	12
Pseudomonas~phage~PAK_P4		Caudovirales	Myoviridae	Pakpunavirus	VC_114_1	Clustered	12
Pseudomonas~phage~PaoP5		Caudovirales	Myoviridae	Pakpunavirus	VC_114_1	Clustered	12
Pseudomonas~phage~PaP1		Caudovirales	Myoviridae	Pakpunavirus	VC_114_1	Clustered	12
Pseudomonas~phage~phiMK		Caudovirales	Myoviridae	Pakpunavirus	VC_114_1	Clustered	12
Pseudomonas~phage~vB_PaeM_C2-10_Ab1		Caudovirales	Myoviridae	Pakpunavirus	VC_114_1	Clustered	12
Pseudomonas~phage~vB_PaeM_MAG1		Caudovirales	Myoviridae	Pakpunavirus	VC_114_1	Clustered	12
Vibrio~phage~vB_VpaM_MAR		Caudovirales	Myoviridae	Vhmlvirus	VC_115_0	Clustered	3
Vibrio~phage~VHML		Caudovirales	Myoviridae	Vhmlvirus	VC_115_0	Clustered	3
Vibrio~phage~VP585		Caudovirales	Myoviridae	Vhmlvirus	VC_115_0	Clustered	3
Bacillus~phage~SPP1		Caudovirales	Siphoviridae		VC_116_0	Clustered	2
Geobacillus~phage~GBK2		Caudovirales	Siphoviridae		VC_116_0	Clustered	2
Streptococcus~phage~315.1		Caudovirales	Siphoviridae		VC_117_0	Clustered	2
Streptococcus~phage~phi3396		Caudovirales	Siphoviridae		VC_117_0	Clustered	2
Lactobacillus~virus~ATCC8014		Caudovirales	Siphoviridae	Phijl1virus	VC_118_0	Clustered	3
Lactobacillus~virus~phiJL1		Caudovirales	Siphoviridae	Phijl1virus	VC_118_0	Clustered	3
Pediococcus~virus~cIP1		Caudovirales	Siphoviridae	Phijl1virus	VC_118_0	Clustered	3
Enterobacter~phage~phiEap-2		Caudovirales	Siphoviridae		VC_119_0	Clustered	17
Salmonella~phage~BPS11Q3		Caudovirales	Siphoviridae	Jerseyvirus	VC_119_0	Clustered	17
Salmonella~phage~Ent1		Caudovirales	Siphoviridae	Jerseyvirus	VC_119_0	Clustered	17
Salmonella~phage~f18SE		Caudovirales	Siphoviridae	Jerseyvirus	VC_119_0	Clustered	17
Salmonella~phage~FSL~SP-031		Caudovirales	Siphoviridae	Sp31virus	VC_119_0	Clustered	17
Salmonella~phage~Jersey		Caudovirales	Siphoviridae	Jerseyvirus	VC_119_0	Clustered	17
Salmonella~phage~LSPA1		Caudovirales	Siphoviridae	Jerseyvirus	VC_119_0	Clustered	17
Salmonella~phage~MA12		Caudovirales	Siphoviridae	Jerseyvirus	VC_119_0	Clustered	17
Salmonella~phage~SE2		Caudovirales	Siphoviridae	Jerseyvirus	VC_119_0	Clustered	17
Salmonella~phage~SETP13		Caudovirales	Siphoviridae	Jerseyvirus	VC_119_0	Clustered	17
Salmonella~phage~SETP3		Caudovirales	Siphoviridae	Jerseyvirus	VC_119_0	Clustered	17
Salmonella~phage~SETP7		Caudovirales	Siphoviridae	Jerseyvirus	VC_119_0	Clustered	17
Salmonella~phage~SS3e		Caudovirales	Siphoviridae	Jerseyvirus	VC_119_0	Clustered	17
Salmonella~phage~vB_SenS-Ent2		Caudovirales	Siphoviridae	Jerseyvirus	VC_119_0	Clustered	17
Salmonella~phage~vB_SenS-Ent3		Caudovirales	Siphoviridae	Jerseyvirus	VC_119_0	Clustered	17
Mycobacterium~phage~Cerasum		Caudovirales	Siphoviridae	Che8virus	VC_12_0	Clustered	2
Mycobacterium~phage~Velveteen		Caudovirales	Siphoviridae	Che8virus	VC_12_0	Clustered	2
Mycobacterium~phage~Bipolar		Caudovirales	Siphoviridae	Che8virus	VC_12_1	Clustered	40
Mycobacterium~phage~Bobi		Caudovirales	Siphoviridae	Che8virus	VC_12_1	Clustered	40
Mycobacterium~phage~Brocalys		Caudovirales	Siphoviridae	Che8virus	VC_12_1	Clustered	40
Mycobacterium~phage~BuzzLyseyear		Caudovirales	Siphoviridae	Che8virus	VC_12_1	Clustered	40
Mycobacterium~phage~Cabrinians		Caudovirales	Siphoviridae	Che8virus	VC_12_1	Clustered	40
Mycobacterium~phage~CaptainTrips		Caudovirales	Siphoviridae	Che8virus	VC_12_1	Clustered	40
Mycobacterium~phage~Daenerys		Caudovirales	Siphoviridae	Che8virus	VC_12_1	Clustered	40
Mycobacterium~phage~Dante		Caudovirales	Siphoviridae	Che8virus	VC_12_1	Clustered	40
Mycobacterium~phage~Estave1		Caudovirales	Siphoviridae	Che8virus	VC_12_1	Clustered	40
Mycobacterium~phage~Florinda		Caudovirales	Siphoviridae	Che8virus	VC_12_1	Clustered	40
Mycobacterium~phage~Hades		Caudovirales	Siphoviridae	Che8virus	VC_12_1	Clustered	40
Mycobacterium~phage~Hamulus		Caudovirales	Siphoviridae	Che8virus	VC_12_1	Clustered	40
Mycobacterium~phage~Inventum		Caudovirales	Siphoviridae	Che8virus	VC_12_1	Clustered	40
Mycobacterium~phage~Job42		Caudovirales	Siphoviridae	Che8virus	VC_12_1	Clustered	40
Mycobacterium~phage~Kimberlium		Caudovirales	Siphoviridae	Che8virus	VC_12_1	Clustered	40
Mycobacterium~phage~Llama		Caudovirales	Siphoviridae	Che8virus	VC_12_1	Clustered	40
Mycobacterium~phage~Ovechkin		Caudovirales	Siphoviridae	Che8virus	VC_12_1	Clustered	40
Mycobacterium~phage~Phatniss		Caudovirales	Siphoviridae	Che8virus	VC_12_1	Clustered	40
Mycobacterium~phage~PopTart		Caudovirales	Siphoviridae	Che8virus	VC_12_1	Clustered	40
Mycobacterium~phage~Quico		Caudovirales	Siphoviridae	Che8virus	VC_12_1	Clustered	40
Mycobacterium~phage~Saal		Caudovirales	Siphoviridae	Che8virus	VC_12_1	Clustered	40
Mycobacterium~phage~Seagreen		Caudovirales	Siphoviridae	Che8virus	VC_12_1	Clustered	40
Mycobacterium~phage~SiSi		Caudovirales	Siphoviridae	Che8virus	VC_12_1	Clustered	40
Mycobacterium~phage~Sparkdehlily		Caudovirales	Siphoviridae	Che8virus	VC_12_1	Clustered	40
Mycobacterium~phage~Taj		Caudovirales	Siphoviridae	Che8virus	VC_12_1	Clustered	40
Mycobacterium~phage~Tweety		Caudovirales	Siphoviridae	Che8virus	VC_12_1	Clustered	40
Mycobacterium~phage~Wee		Caudovirales	Siphoviridae	Che8virus	VC_12_1	Clustered	40
Mycobacterium~phage~XFactor		Caudovirales	Siphoviridae	Che8virus	VC_12_1	Clustered	40
Mycobacterium~virus~Ardmore		Caudovirales	Siphoviridae	Che8virus	VC_12_1	Clustered	40
Mycobacterium~virus~Boomer		Caudovirales	Siphoviridae	Che8virus	VC_12_1	Clustered	40
Mycobacterium~virus~Che8		Caudovirales	Siphoviridae	Che8virus	VC_12_1	Clustered	40
Mycobacterium~virus~Deadp		Caudovirales	Siphoviridae	Che8virus	VC_12_1	Clustered	40
Mycobacterium~virus~Drago		Caudovirales	Siphoviridae	Che8virus	VC_12_1	Clustered	40
Mycobacterium~virus~Fruitloop		Caudovirales	Siphoviridae	Che8virus	VC_12_1	Clustered	40
Mycobacterium~virus~Gumbie		Caudovirales	Siphoviridae	Che8virus	VC_12_1	Clustered	40
Mycobacterium~virus~Llij		Caudovirales	Siphoviridae	Che8virus	VC_12_1	Clustered	40
Mycobacterium~virus~Pacc40		Caudovirales	Siphoviridae	Che8virus	VC_12_1	Clustered	40
Mycobacterium~virus~PMC		Caudovirales	Siphoviridae	Che8virus	VC_12_1	Clustered	40
Mycobacterium~virus~Ramsey		Caudovirales	Siphoviridae	Che8virus	VC_12_1	Clustered	40
Mycobacterium~virus~SG4		Caudovirales	Siphoviridae	Che8virus	VC_12_1	Clustered	40
Paenibacillus~phage~Diva		Caudovirales	Siphoviridae	Sitaravirus	VC_120_0	Clustered	7
Paenibacillus~phage~Fern		Caudovirales	Siphoviridae	Sitaravirus	VC_120_0	Clustered	7
Paenibacillus~phage~HB10c2		Caudovirales	Siphoviridae	Sitaravirus	VC_120_0	Clustered	7
Paenibacillus~phage~phiIBB_Pl23		Caudovirales	Siphoviridae	Sitaravirus	VC_120_0	Clustered	7
Paenibacillus~phage~Rani		Caudovirales	Siphoviridae	Sitaravirus	VC_120_0	Clustered	7
Paenibacillus~phage~Sitara		Caudovirales	Siphoviridae	Sitaravirus	VC_120_0	Clustered	7
Paenibacillus~phage~Xenia		Caudovirales	Siphoviridae	Sitaravirus	VC_120_0	Clustered	7
Streptococcus~phage~PH10		Caudovirales	Siphoviridae		VC_121_0	Clustered	4
Streptococcus~phage~phiARI0131-2		Caudovirales	Siphoviridae		VC_121_0	Clustered	4
Streptococcus~phage~phiARI0923		Caudovirales	Siphoviridae		VC_121_0	Clustered	4
Streptococcus~phage~SpSL1		Caudovirales	Siphoviridae		VC_121_0	Clustered	4
Pseudoalteromonas~phage~pYD6-A		Caudovirales	Podoviridae		VC_122_0	Clustered	3
Vibrio~phage~VBP32		Caudovirales	Podoviridae		VC_122_0	Clustered	3
Vibrio~phage~VBP47		Caudovirales	Podoviridae		VC_122_0	Clustered	3
Halomonas~virus~HAP1		Caudovirales	Myoviridae	Hapunavirus	VC_123_0	Clustered	2
Vibrio~virus~VP882		Caudovirales	Myoviridae	Hapunavirus	VC_123_0	Clustered	2
Erwinia~phage~Ea9-2		Caudovirales	Podoviridae	Ea92virus	VC_124_0	Clustered	2
Erwinia~phage~vB_EamP_Frozen		Caudovirales	Podoviridae	Ea92virus	VC_124_0	Clustered	2
Achromobacter~phage~JWAlpha		Caudovirales	Podoviridae	Jwalphavirus	VC_124_1	Clustered	10
Achromobacter~phage~phiAxp-3		Caudovirales	Podoviridae	Jwalphavirus	VC_124_1	Clustered	10
Escherichia~phage~Bp4		Caudovirales	Podoviridae	G7cvirus	VC_124_1	Clustered	10
Escherichia~phage~ECBP1		Caudovirales	Podoviridae	G7cvirus	VC_124_1	Clustered	10
Escherichia~phage~IME11		Caudovirales	Podoviridae	G7cvirus	VC_124_1	Clustered	10
Escherichia~phage~vB_EcoP_G7C		Caudovirales	Podoviridae	G7cvirus	VC_124_1	Clustered	10
Escherichia~phage~vB_EcoP_PhAPEC5		Caudovirales	Podoviridae	G7cvirus	VC_124_1	Clustered	10
Escherichia~phage~vB_EcoP_PhAPEC7		Caudovirales	Podoviridae	G7cvirus	VC_124_1	Clustered	10
Escherichia~virus~N4		Caudovirales	Podoviridae	N4virus	VC_124_1	Clustered	10
Shigella~phage~pSb-1		Caudovirales	Podoviridae	G7cvirus	VC_124_1	Clustered	10
Vibrio~phage~JA-1		Caudovirales	Podoviridae		VC_125_0	Clustered	2
Vibrio~phage~phi~1		Caudovirales	Podoviridae		VC_125_0	Clustered	2
Dinoroseobacter~phage~DFL12phi1		Caudovirales	Podoviridae	Dfl12virus	VC_126_0	Clustered	4
Silicibacter~phage~DSS3phi2		Caudovirales	Podoviridae		VC_126_0	Clustered	4
Sulfitobacter~phage~EE36phi1		Caudovirales	Podoviridae		VC_126_0	Clustered	4
Sulfitobacter~phage~phiCB2047-B		Caudovirales	Podoviridae		VC_126_0	Clustered	4
Pseudomonas~phage~DL64		Caudovirales	Podoviridae	Lit1virus	VC_127_0	Clustered	8
Pseudomonas~phage~LIT1		Caudovirales	Podoviridae	Lit1virus	VC_127_0	Clustered	8
Pseudomonas~phage~Pa2		Caudovirales	Podoviridae	Lit1virus	VC_127_0	Clustered	8
Pseudomonas~phage~PEV2		Caudovirales	Podoviridae	Lit1virus	VC_127_0	Clustered	8
Pseudomonas~phage~vB_PaeP_C2-10_Ab09		Caudovirales	Podoviridae	Lit1virus	VC_127_0	Clustered	8
Pseudomonas~phage~vB_PaeP_MAG4		Caudovirales	Podoviridae	Lit1virus	VC_127_0	Clustered	8
Pseudomonas~phage~YH30		Caudovirales	Podoviridae	Lit1virus	VC_127_0	Clustered	8
Pseudomonas~phage~YH6		Caudovirales	Podoviridae	Lit1virus	VC_127_0	Clustered	8
Pseudomonas~phage~KPP21		Caudovirales	Podoviridae	Luz7virus	VC_128_0	Clustered	2
Pseudomonas~phage~LUZ7		Caudovirales	Podoviridae	Luz7virus	VC_128_0	Clustered	2
Oenococcus~phage~phi9805					VC_129_0	Clustered	3
Oenococcus~phage~phiS11					VC_129_0	Clustered	3
Oenococcus~phage~phiS13					VC_129_0	Clustered	3
Gordonia~phage~JSwag		Caudovirales	Siphoviridae	Soupsvirus	VC_13_0	Clustered	5
Gordonia~phage~KatherineG		Caudovirales	Siphoviridae	Soupsvirus	VC_13_0	Clustered	5
Gordonia~phage~Remus		Caudovirales	Siphoviridae	Soupsvirus	VC_13_0	Clustered	5
Gordonia~phage~Rosalind		Caudovirales	Siphoviridae	Soupsvirus	VC_13_0	Clustered	5
Gordonia~phage~Soups		Caudovirales	Siphoviridae	Soupsvirus	VC_13_0	Clustered	5
Mycobacterium~phage~Chadwick		Caudovirales	Siphoviridae	L5virus	VC_13_1	Clustered	9
Mycobacterium~phage~Conspiracy		Caudovirales	Siphoviridae	L5virus	VC_13_1	Clustered	9
Mycobacterium~phage~Fredward		Caudovirales	Siphoviridae	L5virus	VC_13_1	Clustered	9
Mycobacterium~phage~Jovo		Caudovirales	Siphoviridae	L5virus	VC_13_1	Clustered	9
Mycobacterium~phage~LittleCherry		Caudovirales	Siphoviridae	L5virus	VC_13_1	Clustered	9
Mycobacterium~phage~Smeadley		Caudovirales	Siphoviridae	L5virus	VC_13_1	Clustered	9
Mycobacterium~phage~Swirley		Caudovirales	Siphoviridae	L5virus	VC_13_1	Clustered	9
Mycobacterium~phage~Theia		Caudovirales	Siphoviridae	L5virus	VC_13_1	Clustered	9
Mycobacterium~phage~UnionJack		Caudovirales	Siphoviridae	L5virus	VC_13_1	Clustered	9
Mycobacterium~phage~20ES		Caudovirales	Siphoviridae	L5virus	VC_13_2	Clustered	58
Mycobacterium~phage~40AC		Caudovirales	Siphoviridae	L5virus	VC_13_2	Clustered	58
Mycobacterium~phage~Adzzy		Caudovirales	Siphoviridae	L5virus	VC_13_2	Clustered	58
Mycobacterium~phage~AnnaL29		Caudovirales	Siphoviridae	L5virus	VC_13_2	Clustered	58
Mycobacterium~phage~Anubis		Caudovirales	Siphoviridae	L5virus	VC_13_2	Clustered	58
Mycobacterium~phage~ArcherNM		Caudovirales	Siphoviridae	L5virus	VC_13_2	Clustered	58
Mycobacterium~phage~Artemis2UCLA		Caudovirales	Siphoviridae	L5virus	VC_13_2	Clustered	58
Mycobacterium~phage~Bactobuster		Caudovirales	Siphoviridae	L5virus	VC_13_2	Clustered	58
Mycobacterium~phage~BellusTerra		Caudovirales	Siphoviridae	L5virus	VC_13_2	Clustered	58
Mycobacterium~phage~Blue7		Caudovirales	Siphoviridae	L5virus	VC_13_2	Clustered	58
Mycobacterium~phage~BTCU-1		Caudovirales	Siphoviridae	L5virus	VC_13_2	Clustered	58
Mycobacterium~phage~Catalina		Caudovirales	Siphoviridae	L5virus	VC_13_2	Clustered	58
Mycobacterium~phage~Chy4		Caudovirales	Siphoviridae	L5virus	VC_13_2	Clustered	58
Mycobacterium~phage~Chy5		Caudovirales	Siphoviridae	L5virus	VC_13_2	Clustered	58
Mycobacterium~phage~CloudWang3		Caudovirales	Siphoviridae	L5virus	VC_13_2	Clustered	58
Mycobacterium~phage~CRB1		Caudovirales	Siphoviridae	L5virus	VC_13_2	Clustered	58
Mycobacterium~phage~EagleEye		Caudovirales	Siphoviridae	L5virus	VC_13_2	Clustered	58
Mycobacterium~phage~Echild		Caudovirales	Siphoviridae	L5virus	VC_13_2	Clustered	58
Mycobacterium~phage~Equemioh13		Caudovirales	Siphoviridae	L5virus	VC_13_2	Clustered	58
Mycobacterium~phage~EvilGenius		Caudovirales	Siphoviridae	L5virus	VC_13_2	Clustered	58
Mycobacterium~phage~First		Caudovirales	Siphoviridae	L5virus	VC_13_2	Clustered	58
Mycobacterium~phage~HINdeR		Caudovirales	Siphoviridae	L5virus	VC_13_2	Clustered	58
Mycobacterium~phage~Iracema64		Caudovirales	Siphoviridae	L5virus	VC_13_2	Clustered	58
Mycobacterium~phage~Jobu08		Caudovirales	Siphoviridae	L5virus	VC_13_2	Clustered	58
Mycobacterium~phage~Kampy		Caudovirales	Siphoviridae	L5virus	VC_13_2	Clustered	58
Mycobacterium~phage~LadyBird		Caudovirales	Siphoviridae	L5virus	VC_13_2	Clustered	58
Mycobacterium~phage~Larenn		Caudovirales	Siphoviridae	L5virus	VC_13_2	Clustered	58
Mycobacterium~phage~Loser		Caudovirales	Siphoviridae	L5virus	VC_13_2	Clustered	58
Mycobacterium~phage~Luchador		Caudovirales	Siphoviridae	L5virus	VC_13_2	Clustered	58
Mycobacterium~phage~MarQuardt		Caudovirales	Siphoviridae	L5virus	VC_13_2	Clustered	58
Mycobacterium~phage~Mulciber		Caudovirales	Siphoviridae	L5virus	VC_13_2	Clustered	58
Mycobacterium~phage~Nyxis		Caudovirales	Siphoviridae	L5virus	VC_13_2	Clustered	58
Mycobacterium~phage~Obama12		Caudovirales	Siphoviridae	L5virus	VC_13_2	Clustered	58
Mycobacterium~phage~Phantastic		Caudovirales	Siphoviridae	L5virus	VC_13_2	Clustered	58
Mycobacterium~phage~Phlei		Caudovirales	Siphoviridae	L5virus	VC_13_2	Clustered	58
Mycobacterium~phage~Pioneer		Caudovirales	Siphoviridae	L5virus	VC_13_2	Clustered	58
Mycobacterium~phage~Piro94		Caudovirales	Siphoviridae	L5virus	VC_13_2	Clustered	58
Mycobacterium~phage~RedRock		Caudovirales	Siphoviridae	L5virus	VC_13_2	Clustered	58
Mycobacterium~phage~RhynO		Caudovirales	Siphoviridae	L5virus	VC_13_2	Clustered	58
Mycobacterium~phage~Serenity		Caudovirales	Siphoviridae	L5virus	VC_13_2	Clustered	58
Mycobacterium~phage~Severus		Caudovirales	Siphoviridae	L5virus	VC_13_2	Clustered	58
Mycobacterium~phage~Sheen		Caudovirales	Siphoviridae	L5virus	VC_13_2	Clustered	58
Mycobacterium~phage~SweetiePie		Caudovirales	Siphoviridae	L5virus	VC_13_2	Clustered	58
Mycobacterium~phage~SWU1		Caudovirales	Siphoviridae	L5virus	VC_13_2	Clustered	58
Mycobacterium~phage~Tiffany		Caudovirales	Siphoviridae	L5virus	VC_13_2	Clustered	58
Mycobacterium~phage~Trike		Caudovirales	Siphoviridae	L5virus	VC_13_2	Clustered	58
Mycobacterium~phage~Trixie		Caudovirales	Siphoviridae	L5virus	VC_13_2	Clustered	58
Mycobacterium~phage~Turbido		Caudovirales	Siphoviridae	L5virus	VC_13_2	Clustered	58
Mycobacterium~phage~VohminGhazi		Caudovirales	Siphoviridae	L5virus	VC_13_2	Clustered	58
Mycobacterium~phage~Wile		Caudovirales	Siphoviridae	L5virus	VC_13_2	Clustered	58
Mycobacterium~phage~Zaka		Caudovirales	Siphoviridae	L5virus	VC_13_2	Clustered	58
Mycobacterium~virus~Alma		Caudovirales	Siphoviridae	L5virus	VC_13_2	Clustered	58
Mycobacterium~virus~Bxz2		Caudovirales	Siphoviridae	L5virus	VC_13_2	Clustered	58
Mycobacterium~virus~Che12		Caudovirales	Siphoviridae	L5virus	VC_13_2	Clustered	58
Mycobacterium~virus~D29		Caudovirales	Siphoviridae	L5virus	VC_13_2	Clustered	58
Mycobacterium~virus~L5		Caudovirales	Siphoviridae	L5virus	VC_13_2	Clustered	58
Mycobacterium~virus~Peaches		Caudovirales	Siphoviridae	L5virus	VC_13_2	Clustered	58
Mycobacterium~virus~Pukovnik		Caudovirales	Siphoviridae	L5virus	VC_13_2	Clustered	58
Escherichia~phage~D108		Caudovirales	Myoviridae	Muvirus	VC_130_0	Clustered	3
Escherichia~virus~Mu		Caudovirales	Myoviridae	Muvirus	VC_130_0	Clustered	3
Shigella~phage~SfMu		Caudovirales	Myoviridae	Muvirus	VC_130_0	Clustered	3
Clostridium~phage~phiCT19406A		Caudovirales	Myoviridae		VC_131_0	Clustered	2
Clostridium~phage~phiCTC2A		Caudovirales	Myoviridae		VC_131_0	Clustered	2
Clostridium~phage~phiCD505		Caudovirales	Myoviridae	Cd119virus	VC_132_0	Clustered	3
Clostridium~phage~phiMMP02		Caudovirales	Myoviridae	Cd119virus	VC_132_0	Clustered	3
Clostridium~virus~phiCD27		Caudovirales	Myoviridae	Cd119virus	VC_132_0	Clustered	3
Clostridium~phage~phiCDHM19		Caudovirales	Myoviridae	Cd119virus	VC_132_1	Clustered	2
Clostridium~virus~phiCD119		Caudovirales	Myoviridae	Cd119virus	VC_132_1	Clustered	2
Clostridium~phage~CDMH1		Caudovirales	Myoviridae	Cd119virus	VC_132_2	Clustered	4
Clostridium~phage~phiMMP01		Caudovirales	Myoviridae	Cd119virus	VC_132_2	Clustered	4
Clostridium~phage~phiMMP03		Caudovirales	Myoviridae	Cd119virus	VC_132_2	Clustered	4
Clostridium~virus~phiC2		Caudovirales	Myoviridae	Cd119virus	VC_132_2	Clustered	4
Enterococcus~phage~Ec-ZZ2		Caudovirales	Siphoviridae		VC_133_0	Clustered	8
Enterococcus~phage~EfaCPT1		Caudovirales	Siphoviridae		VC_133_0	Clustered	8
Enterococcus~phage~IME_EF3		Caudovirales	Siphoviridae		VC_133_0	Clustered	8
Enterococcus~phage~IME-EF4		Caudovirales	Siphoviridae		VC_133_0	Clustered	8
Enterococcus~phage~IME-EFm1		Caudovirales	Siphoviridae		VC_133_0	Clustered	8
Enterococcus~phage~IME-EFm5		Caudovirales	Siphoviridae		VC_133_0	Clustered	8
Enterococcus~phage~SANTOR1		Caudovirales	Siphoviridae		VC_133_0	Clustered	8
Enterococcus~phage~vB_EfaS_IME196		Caudovirales	Siphoviridae		VC_133_0	Clustered	8
Gordonia~phage~BaxterFox		Caudovirales	Siphoviridae	Baxtervirus	VC_134_0	Clustered	5
Gordonia~phage~Kita		Caudovirales	Siphoviridae	Nymphadoravirus	VC_134_0	Clustered	5
Gordonia~phage~Nymphadora		Caudovirales	Siphoviridae	Nymphadoravirus	VC_134_0	Clustered	5
Gordonia~phage~Yeezy		Caudovirales	Siphoviridae	Baxtervirus	VC_134_0	Clustered	5
Gordonia~phage~Zirinka		Caudovirales	Siphoviridae	Nymphadoravirus	VC_134_0	Clustered	5
Mycobacterium~phage~Alice		Caudovirales	Myoviridae	Bxz1virus	VC_135_0	Clustered	19
Mycobacterium~phage~ArcherS7		Caudovirales	Myoviridae	Bxz1virus	VC_135_0	Clustered	19
Mycobacterium~phage~Astraea		Caudovirales	Myoviridae	Bxz1virus	VC_135_0	Clustered	19
Mycobacterium~phage~Breeniome		Caudovirales	Myoviridae	Bxz1virus	VC_135_0	Clustered	19
Mycobacterium~phage~Bxz1		Caudovirales	Myoviridae	Bxz1virus	VC_135_0	Clustered	19
Mycobacterium~phage~Cali		Caudovirales	Myoviridae	Bxz1virus	VC_135_0	Clustered	19
Mycobacterium~phage~Catera		Caudovirales	Myoviridae	Bxz1virus	VC_135_0	Clustered	19
Mycobacterium~phage~Dandelion		Caudovirales	Myoviridae	Bxz1virus	VC_135_0	Clustered	19
Mycobacterium~phage~ET08		Caudovirales	Myoviridae	Bxz1virus	VC_135_0	Clustered	19
Mycobacterium~phage~Gizmo		Caudovirales	Myoviridae	Bxz1virus	VC_135_0	Clustered	19
Mycobacterium~phage~HyRo		Caudovirales	Myoviridae	Bxz1virus	VC_135_0	Clustered	19
Mycobacterium~phage~LinStu		Caudovirales	Myoviridae	Bxz1virus	VC_135_0	Clustered	19
Mycobacterium~phage~MoMoMixon		Caudovirales	Myoviridae	Bxz1virus	VC_135_0	Clustered	19
Mycobacterium~phage~Nappy		Caudovirales	Myoviridae	Bxz1virus	VC_135_0	Clustered	19
Mycobacterium~phage~Pleione		Caudovirales	Myoviridae	Bxz1virus	VC_135_0	Clustered	19
Mycobacterium~phage~Rizal		Caudovirales	Myoviridae	Bxz1virus	VC_135_0	Clustered	19
Mycobacterium~phage~ScottMcG		Caudovirales	Myoviridae	Bxz1virus	VC_135_0	Clustered	19
Mycobacterium~phage~Spud		Caudovirales	Myoviridae	Bxz1virus	VC_135_0	Clustered	19
Mycobacterium~phage~Tonenili		Caudovirales	Myoviridae	Bxz1virus	VC_135_0	Clustered	19
Aeromonas~virus~phiO18P		Caudovirales	Myoviridae	Hp1virus	VC_136_0	Clustered	7
Haemophilus~virus~HP1		Caudovirales	Myoviridae	Hp1virus	VC_136_0	Clustered	7
Haemophilus~virus~HP2		Caudovirales	Myoviridae	Hp1virus	VC_136_0	Clustered	7
Pasteurella~virus~F108		Caudovirales	Myoviridae	Hp1virus	VC_136_0	Clustered	7
Pseudomonas~phage~phi3		Caudovirales	Myoviridae	Hp1virus	VC_136_0	Clustered	7
Vibrio~phage~VPUSM~8		Caudovirales	Myoviridae	Hp1virus	VC_136_0	Clustered	7
Vibrio~virus~K139		Caudovirales	Myoviridae	Hp1virus	VC_136_0	Clustered	7
Bacteriophage~APSE-2		Caudovirales	Podoviridae		VC_137_0	Clustered	2
Hamiltonella~virus~APSE1		Caudovirales	Podoviridae		VC_137_0	Clustered	2
Rhodobacter~phage~RC1		Caudovirales	Siphoviridae		VC_138_0	Clustered	2
Rhodovulum~phage~RS1		Caudovirales	Siphoviridae		VC_138_0	Clustered	2
Gordonia~phage~Blueberry		Caudovirales	Siphoviridae		VC_139_0	Clustered	7
Gordonia~phage~CaptainKirk2		Caudovirales	Siphoviridae		VC_139_0	Clustered	7
Gordonia~phage~CarolAnn		Caudovirales	Siphoviridae		VC_139_0	Clustered	7
Gordonia~phage~Guacamole		Caudovirales	Siphoviridae		VC_139_0	Clustered	7
Gordonia~phage~Obliviate		Caudovirales	Siphoviridae		VC_139_0	Clustered	7
Gordonia~phage~UmaThurman		Caudovirales	Siphoviridae		VC_139_0	Clustered	7
Gordonia~phage~Utz		Caudovirales	Siphoviridae		VC_139_0	Clustered	7
Burkholderia~phage~JG068		Caudovirales	Podoviridae		VC_14_0	Clustered	15
Caulobacter~phage~Percy		Caudovirales	Podoviridae		VC_14_0	Clustered	15
Escherichia~phage~phiKT		Caudovirales	Podoviridae		VC_14_0	Clustered	15
Pseudomonas~phage~Andromeda		Caudovirales	Podoviridae		VC_14_0	Clustered	15
Pseudomonas~phage~Bf7		Caudovirales	Podoviridae		VC_14_0	Clustered	15
Ralstonia~phage~RSB1		Caudovirales	Podoviridae		VC_14_0	Clustered	15
Ralstonia~phage~RSJ2		Caudovirales	Podoviridae		VC_14_0	Clustered	15
Ralstonia~phage~RSJ5		Caudovirales	Podoviridae		VC_14_0	Clustered	15
Xanthomonas~virus~CP1		Caudovirales	Siphoviridae	Xp10virus	VC_14_0	Clustered	15
Xanthomonas~virus~OP1		Caudovirales	Siphoviridae	Xp10virus	VC_14_0	Clustered	15
Xanthomonas~virus~phil7		Caudovirales	Siphoviridae	Xp10virus	VC_14_0	Clustered	15
Xanthomonas~virus~Xop411		Caudovirales	Siphoviridae	Xp10virus	VC_14_0	Clustered	15
Xanthomonas~virus~Xp10		Caudovirales	Siphoviridae	Xp10virus	VC_14_0	Clustered	15
Xylella~phage~Paz		Caudovirales	Podoviridae	Pradovirus	VC_14_0	Clustered	15
Xylella~phage~Prado		Caudovirales	Podoviridae	Pradovirus	VC_14_0	Clustered	15
Bacillus~phage~phi4J1		Caudovirales	Siphoviridae		VC_140_0	Clustered	3
Bacillus~phage~vB_BtS_BMBtp3		Caudovirales	Siphoviridae		VC_140_0	Clustered	3
Bacillus~phage~Waukesha92		Caudovirales	Siphoviridae		VC_140_0	Clustered	3
Bacillus~phage~BtCS33		Caudovirales	Siphoviridae		VC_140_1	Clustered	7
Bacillus~phage~Fah		Caudovirales	Siphoviridae	Wbetavirus	VC_140_1	Clustered	7
Bacillus~phage~Gamma		Caudovirales	Siphoviridae	Wbetavirus	VC_140_1	Clustered	7
Bacillus~phage~phiCM3		Caudovirales	Siphoviridae		VC_140_1	Clustered	7
Bacillus~phage~phIS3501		Caudovirales	Siphoviridae		VC_140_1	Clustered	7
Bacillus~virus~Wbeta		Caudovirales	Siphoviridae	Wbetavirus	VC_140_1	Clustered	7
Staphylococcus~phage~SpaA1		Caudovirales	Siphoviridae		VC_140_1	Clustered	7
Brevibacillus~phage~Abouo		Caudovirales	Myoviridae	Abouovirus	VC_141_0	Clustered	4
Brevibacillus~phage~Davies		Caudovirales	Myoviridae	Abouovirus	VC_141_0	Clustered	4
Brevibacillus~phage~Jimmer1		Caudovirales	Myoviridae	Jimmervirus	VC_141_0	Clustered	4
Brevibacillus~phage~Osiris		Caudovirales	Myoviridae	Jimmervirus	VC_141_0	Clustered	4
Listeria~phage~A118		Caudovirales	Siphoviridae		VC_142_0	Clustered	4
Listeria~phage~A500		Caudovirales	Siphoviridae		VC_142_0	Clustered	4
Listeria~phage~LP-030-3		Caudovirales	Siphoviridae		VC_142_0	Clustered	4
Listeria~phage~vB_LmoS_293		Caudovirales	Siphoviridae		VC_142_0	Clustered	4
Streptococcus~phage~APCM01		Caudovirales	Siphoviridae		VC_143_0	Clustered	3
Streptococcus~phage~M102		Caudovirales	Siphoviridae		VC_143_0	Clustered	3
Streptococcus~phage~M102AD		Caudovirales	Siphoviridae		VC_143_0	Clustered	3
Lactococcus~phage~1358		Caudovirales	Siphoviridae		VC_144_0	Clustered	3
Listeria~phage~P35		Caudovirales	Siphoviridae		VC_144_0	Clustered	3
Listeria~phage~P40		Caudovirales	Siphoviridae		VC_144_0	Clustered	3
Idiomarinaceae~phage~1N2-2		Caudovirales	Siphoviridae		VC_146_0	Clustered	5
Marinomonas~phage~P12026		Caudovirales	Siphoviridae		VC_146_0	Clustered	5
Pseudoalteromonas~phage~BS5		Caudovirales	Siphoviridae		VC_146_0	Clustered	5
Pseudoalteromonas~phage~H105/1		Caudovirales	Siphoviridae		VC_146_0	Clustered	5
Pseudoalteromonas~phage~Pq0		Caudovirales	Siphoviridae		VC_146_0	Clustered	5
Bacillus~virus~1		Caudovirales	Myoviridae	Svunavirus	VC_147_0	Clustered	2
Geobacillus~phage~GBSV1		Caudovirales	Myoviridae	Svunavirus	VC_147_0	Clustered	2
Clostridium~phage~phi3626		Caudovirales	Siphoviridae		VC_148_0	Clustered	3
Clostridium~phage~PhiS63		Caudovirales	Siphoviridae		VC_148_0	Clustered	3
Clostridium~phage~phiSM101		Caudovirales	Siphoviridae		VC_148_0	Clustered	3
Bacteroides~phage~B124-14		Caudovirales	Siphoviridae		VC_149_0	Clustered	2
Bacteroides~phage~B40-8		Caudovirales	Siphoviridae		VC_149_0	Clustered	2
Klebsiella~phage~F19		Caudovirales	Podoviridae	Kp34virus	VC_15_0	Clustered	9
Klebsiella~phage~Kp2		Caudovirales	Podoviridae	Kp34virus	VC_15_0	Clustered	9
Klebsiella~phage~KP34		Caudovirales	Podoviridae	Kp34virus	VC_15_0	Clustered	9
Klebsiella~phage~KpV41		Caudovirales	Podoviridae	Kp34virus	VC_15_0	Clustered	9
Klebsiella~phage~KpV475		Caudovirales	Podoviridae	Kp34virus	VC_15_0	Clustered	9
Klebsiella~phage~KpV71		Caudovirales	Podoviridae	Kp34virus	VC_15_0	Clustered	9
Klebsiella~phage~NTUH-K2044-K1-1		Caudovirales	Podoviridae	Kp34virus	VC_15_0	Clustered	9
Klebsiella~phage~vB_KpnP_SU503		Caudovirales	Podoviridae	Kp34virus	VC_15_0	Clustered	9
Klebsiella~phage~vB_KpnP_SU552A		Caudovirales	Podoviridae	Kp34virus	VC_15_0	Clustered	9
Citrobacter~phage~CVT22		Caudovirales	Podoviridae		VC_150_0	Clustered	4
Pseudomonas~phage~O4					VC_150_0	Clustered	4
Pseudomonas~phage~PA11		Caudovirales	Myoviridae		VC_150_0	Clustered	4
Salinivibrio~phage~CW02		Caudovirales	Podoviridae		VC_150_0	Clustered	4
Acinetobacter~phage~Bphi-B1251		Caudovirales	Siphoviridae		VC_151_0	Clustered	2
Acinetobacter~phage~vB_AbaS_TRS1		Caudovirales	Siphoviridae		VC_151_0	Clustered	2
Pseudomonas~phage~F10		Caudovirales	Siphoviridae		VC_153_0	Clustered	3
Pseudomonas~phage~MD8		Caudovirales	Siphoviridae		VC_153_0	Clustered	3
Pseudomonas~phage~phi2		Caudovirales	Siphoviridae		VC_153_0	Clustered	3
Achromobacter~phage~83-24		Caudovirales	Siphoviridae	Jwxvirus	VC_154_0	Clustered	2
Achromobacter~phage~JWX		Caudovirales	Siphoviridae	Jwxvirus	VC_154_0	Clustered	2
Edwardsiella~phage~MSW-3		Caudovirales	Myoviridae	Msw3virus	VC_155_0	Clustered	6
Edwardsiella~phage~PEi21		Caudovirales	Myoviridae	Msw3virus	VC_155_0	Clustered	6
Iodobacteriophage~phiPLPE		Caudovirales	Myoviridae	Msw3virus	VC_155_0	Clustered	6
Klebsiella~phage~JD001		Caudovirales	Myoviridae	Msw3virus	VC_155_0	Clustered	6
Vibrio~phage~CP-T1		Caudovirales	Myoviridae	Msw3virus	VC_155_0	Clustered	6
Vibrio~phage~vB_VchM-138		Caudovirales	Myoviridae	Msw3virus	VC_155_0	Clustered	6
Bacillus~phage~TP21-L		Caudovirales	Siphoviridae	Tp21virus	VC_156_0	Clustered	2
Bacillus~virus~BMBtp2		Caudovirales	Siphoviridae	Tp21virus	VC_156_0	Clustered	2
Burkholderia~virus~Bcep22		Caudovirales	Podoviridae	Bcep22virus	VC_157_0	Clustered	4
Burkholderia~virus~Bcepil02		Caudovirales	Podoviridae	Bcep22virus	VC_157_0	Clustered	4
Burkholderia~virus~Bcepmigl		Caudovirales	Podoviridae	Bcep22virus	VC_157_0	Clustered	4
Burkholderia~virus~DC1		Caudovirales	Podoviridae	Bcep22virus	VC_157_0	Clustered	4
Escherichia~phage~slur09		Caudovirales	Siphoviridae	T5virus	VC_158_0	Clustered	14
Escherichia~phage~vB_EcoS_FFH1		Caudovirales	Siphoviridae	T5virus	VC_158_0	Clustered	14
Escherichia~virus~AKFV33		Caudovirales	Siphoviridae	T5virus	VC_158_0	Clustered	14
Escherichia~virus~DT57C		Caudovirales	Siphoviridae	T5virus	VC_158_0	Clustered	14
Escherichia~virus~EPS7		Caudovirales	Siphoviridae	T5virus	VC_158_0	Clustered	14
Escherichia~virus~T5		Caudovirales	Siphoviridae	T5virus	VC_158_0	Clustered	14
Salmonella~phage~100268_sal2		Caudovirales	Siphoviridae	T5virus	VC_158_0	Clustered	14
Salmonella~phage~118970_sal2		Caudovirales	Siphoviridae	T5virus	VC_158_0	Clustered	14
Salmonella~phage~NR01		Caudovirales	Siphoviridae	T5virus	VC_158_0	Clustered	14
Salmonella~phage~Shivani		Caudovirales	Siphoviridae	T5virus	VC_158_0	Clustered	14
Salmonella~virus~SPC35		Caudovirales	Siphoviridae	T5virus	VC_158_0	Clustered	14
Salmonella~virus~Stitch		Caudovirales	Siphoviridae	T5virus	VC_158_0	Clustered	14
Shigella~phage~SHSML-45		Caudovirales	Siphoviridae	T5virus	VC_158_0	Clustered	14
Yersinia~phage~phiR201		Caudovirales	Siphoviridae	T5virus	VC_158_0	Clustered	14
Bacillus~phage~Page		Caudovirales	Podoviridae	Pagevirus	VC_159_0	Clustered	6
Bacillus~phage~Palmer		Caudovirales	Podoviridae	Pagevirus	VC_159_0	Clustered	6
Bacillus~phage~Pascal		Caudovirales	Podoviridae	Pagevirus	VC_159_0	Clustered	6
Bacillus~phage~Pavlov		Caudovirales	Podoviridae	Pagevirus	VC_159_0	Clustered	6
Bacillus~phage~Pony		Caudovirales	Podoviridae	Pagevirus	VC_159_0	Clustered	6
Bacillus~phage~Pookie		Caudovirales	Podoviridae	Pagevirus	VC_159_0	Clustered	6
Enterobacteria~phage~UAB_Phi78		Caudovirales	Podoviridae	Sp6virus	VC_16_0	Clustered	15
Enterobacteria~phage~vB_EcoP_ACG-C91		Caudovirales	Podoviridae	Sp6virus	VC_16_0	Clustered	15
Erwinia~amylovora~phage~Era103		Caudovirales	Podoviridae	Sp6virus	VC_16_0	Clustered	15
Erwinia~phage~phiEa100		Caudovirales	Podoviridae	Sp6virus	VC_16_0	Clustered	15
Escherichia~phage~ECBP5		Caudovirales	Podoviridae	Sp6virus	VC_16_0	Clustered	15
Escherichia~virus~K1-5		Caudovirales	Podoviridae	Sp6virus	VC_16_0	Clustered	15
Escherichia~virus~K1E		Caudovirales	Podoviridae	Sp6virus	VC_16_0	Clustered	15
Lelliottia~phage~phD2B		Caudovirales	Podoviridae	Sp6virus	VC_16_0	Clustered	15
Pectobacterium~phage~PP1		Caudovirales	Podoviridae	Sp6virus	VC_16_0	Clustered	15
Proteus~phage~PM~85		Caudovirales	Podoviridae	Sp6virus	VC_16_0	Clustered	15
Proteus~phage~PM~93		Caudovirales	Podoviridae	Sp6virus	VC_16_0	Clustered	15
Proteus~phage~vB_PmiP_Pm5460		Caudovirales	Podoviridae	Sp6virus	VC_16_0	Clustered	15
Salmonella~phage~BP12B		Caudovirales	Podoviridae	Sp6virus	VC_16_0	Clustered	15
Salmonella~virus~SP6		Caudovirales	Podoviridae	Sp6virus	VC_16_0	Clustered	15
Vibrio~phage~phi-A318		Caudovirales	Podoviridae	Sp6virus	VC_16_0	Clustered	15
Idiomarinaceae~phage~Phi1M2-2		Caudovirales	Siphoviridae		VC_160_0	Clustered	3
Listonella~phage~phiHSIC		Caudovirales	Siphoviridae		VC_160_0	Clustered	3
Vibrio~phage~pYD38-B		Caudovirales	Siphoviridae		VC_160_0	Clustered	3
Pseudomonas~phage~DL54		Caudovirales	Podoviridae	Luz24virus	VC_161_0	Clustered	9
Pseudomonas~phage~PhiCHU		Caudovirales	Podoviridae	Luz24virus	VC_161_0	Clustered	9
Pseudomonas~phage~phiIBB-PAA2		Caudovirales	Podoviridae	Luz24virus	VC_161_0	Clustered	9
Pseudomonas~phage~TL		Caudovirales	Podoviridae	Luz24virus	VC_161_0	Clustered	9
Pseudomonas~phage~UFV-P2		Caudovirales	Podoviridae	Luz24virus	VC_161_0	Clustered	9
Pseudomonas~phage~vB_PaeP_C2-10_Ab22		Caudovirales	Podoviridae	Luz24virus	VC_161_0	Clustered	9
Pseudomonas~phage~vB_PaeP_p2-10_Or1		Caudovirales	Podoviridae	Luz24virus	VC_161_0	Clustered	9
Pseudomonas~virus~LUZ24		Caudovirales	Podoviridae	Luz24virus	VC_161_0	Clustered	9
Pseudomonas~virus~PaP3		Caudovirales	Podoviridae	Luz24virus	VC_161_0	Clustered	9
Ralstonia~phage~RSF1	Jumbo phage	Caudovirales	Myoviridae	Rsl2virus	VC_162_0	Clustered	2	222888	NC_028899	Bhunchoth, A., Blanc‐Mathieu, R., Mihara, T., Nishimura, Y., Askora, A., Phironrit, N., et al. (2016) Two Asian jumbo phages, ϕRSL2 and ϕRSF1, infect Ralstonia solanacearum and show common features of ϕKZ‐related phages. Virology 494: 56– 66.
Ralstonia~phage~RSL2	Jumbo phage	Caudovirales	Myoviridae	Rsl2virus	VC_162_0	Clustered	2	223932	NC_028950	Bhunchoth, A., Blanc‐Mathieu, R., Mihara, T., Nishimura, Y., Askora, A., Phironrit, N., et al. (2016) Two Asian jumbo phages, ϕRSL2 and ϕRSF1, infect Ralstonia solanacearum and show common features of ϕKZ‐related phages. Virology 494: 56– 66.
Pseudomonas~phage~201phi2-1	Jumbo phage	Caudovirales	Myoviridae	Phikzvirus	VC_162_1	Clustered	3	316674	NC_010821	Thomas, J. A., Rolando, M. R., Carroll, C. A., Shen, P. S., Belnap, D. M., Weintraub, S. T., Serwer, P., & Hardies, S. C. (2008). Characterization of Pseudomonas chlororaphis myovirus 201varphi2-1 via genomic sequencing, mass spectrometry, and electron microscopy. Virology, 376(2), 330–338.
Pseudomonas~phage~PhiPA3	Jumbo phage	Caudovirales	Myoviridae	Phikzvirus	VC_162_1	Clustered	3	309208	NC_028999	Monson, R., Foulds, I., Foweraker, J., Welch, M., & Salmond, G. (2011). The Pseudomonas aeruginosa generalized transducing phage phiPA3 is a new member of the phiKZ-like group of 'jumbo' phages, and infects model laboratory strains and clinical isolates from cystic fibrosis patients. Microbiology (Reading, England), 157(Pt 3), 859–867.
Pseudomonas~virus~phiKZ	Jumbo phage	Caudovirales	Myoviridae	Phikzvirus	VC_162_1	Clustered	3	280334	NC_004629	Mesyanzhinov, V. V., Robben, J., Grymonprez, B., Kostyuchenko, V. A., Bourkaltseva, M. V., Sykilinda, N. N., Krylov, V. N., & Volckaert, G. (2002). The genome of bacteriophage phiKZ of Pseudomonas aeruginosa. Journal of molecular biology, 317(1), 1–19.
Pseudomonas~phage~EL	Jumbo phage	Caudovirales	Myoviridae	Elvirus	VC_162_2	Clustered	2	211215	NC_007623	Hertveldt, K., Lavigne, R., Pleteneva, E., Sernova, N., Kurochkina, L., Korchevskii, R., Robben, J., Mesyanzhinov, V., Krylov, V. N., & Volckaert, G. (2005). Genome comparison of Pseudomonas aeruginosa large phages. Journal of molecular biology, 354(3), 536–545.
Pseudomonas~phage~OBP	Jumbo phage	Caudovirales	Myoviridae		VC_162_2	Clustered	2	284757	NC_016571	Cornelissen, A., Hardies, S.C., Shaburova, O.V., Krylov, V.N., Mattheus, W., Kropinski, A.M., and Lavigne, R. (2012b) Complete genome sequence of the giant virus OBP and comparative genome analysis of the diverse ϕKZ‐related phages. J Virol 86: 1844– 1852.
Erwinia~phage~PhiEaH1	Jumbo phage	Caudovirales	Siphoviridae		VC_162_3	Clustered	2	218339	NC_023610	Meczker, K., Dömötör, D., Vass, J., Rákhely, G., Schneider, G., and Kovács, T. (2014) The genome of the Erwinia amylovora phage PhiEaH1 reveals greater diversity and broadens the applicability of phages for the treatment of fire blight. FEMS Microbiol Lett 350: 25– 27.
Halocynthia~phage~JM-2012		Caudovirales	Myoviridae		VC_162_3	Clustered	2
Cronobacter~phage~CR5		Caudovirales	Myoviridae	Spn3virus	VC_163_0	Clustered	3
Erwinia~phage~vB_EamM_EarlPhillipIV	Jumbo phage	Caudovirales	Myoviridae	Spn3virus	VC_163_0	Clustered	3	223935	NC_031007	Esplin, I.N., Berg, J.A., Sharma, R., Allen, R.C., Arens, D.K., Ashcroft, C.R., et al. (2017) Genome sequences of 19 novel Erwinia amylovora bacteriophages. Genome Announc 5: e00931‐ 17.
Erwinia~phage~vB_EamM_Phobos	Jumbo phage	Caudovirales	Myoviridae	Spn3virus	VC_163_0	Clustered	3	229501	NC_031043	Esplin, I.N., Berg, J.A., Sharma, R., Allen, R.C., Arens, D.K., Ashcroft, C.R., et al. (2017) Genome sequences of 19 novel Erwinia amylovora bacteriophages. Genome Announc 5: e00931‐ 17.
Erwinia~phage~phiEaH2	Jumbo phage	Caudovirales	Myoviridae	Eah2virus	VC_163_1	Clustered	3	243050	NC_019929	Dömötör, D., Becságh, P., Rákhely, G., Schneider, G., and Kovács, T. (2012) Complete genomic sequence of Erwinia amylovora phage PhiEaH2. J Virol 86: 10899.
Erwinia~phage~vB_EamM_Asesino	Jumbo phage	Caudovirales	Myoviridae	Eah2virus	VC_163_1	Clustered	3	246291	NC_031107	(not available)
Salmonella~phage~SPN3US	Jumbo phage	Caudovirales	Myoviridae	Spn3virus	VC_163_1	Clustered	3	240413	NC_027402	Lee, J.H., Shin, H., Kim, H., and Ryu, S. (2011) Complete genome sequence of Salmonella bacteriophage SPN3US. J Virol 85: 13470– 13471.
Erwinia~phage~vB_EamM_Caitlin	Jumbo phage	Caudovirales	Myoviridae	Spn3virus	VC_163_2	Clustered	3	241147	NC_031120	Esplin, I.N., Berg, J.A., Sharma, R., Allen, R.C., Arens, D.K., Ashcroft, C.R., et al. (2017) Genome sequences of 19 novel Erwinia amylovora bacteriophages. Genome Announc 5: e00931‐ 17.
Erwinia~phage~vB_EamM_ChrisDB	Jumbo phage	Caudovirales	Myoviridae	Spn3virus	VC_163_2	Clustered	3	244840	NC_031126	Esplin, I.N., Berg, J.A., Sharma, R., Allen, R.C., Arens, D.K., Ashcroft, C.R., et al. (2017) Genome sequences of 19 novel Erwinia amylovora bacteriophages. Genome Announc 5: e00931‐ 17.
Erwinia~phage~vB_EamM_Huxley	Jumbo phage	Caudovirales	Myoviridae	Spn3virus	VC_163_2	Clustered	3	240761	NC_031127	Esplin, I.N., Berg, J.A., Sharma, R., Allen, R.C., Arens, D.K., Ashcroft, C.R., et al. (2017) Genome sequences of 19 novel Erwinia amylovora bacteriophages. Genome Announc 5: e00931‐ 17.
Escherichia~phage~172-1		Caudovirales	Podoviridae	Phieco32virus	VC_164_0	Clustered	6
Escherichia~phage~ECBP2		Caudovirales	Podoviridae	Phieco32virus	VC_164_0	Clustered	6
Escherichia~phage~KBNP1711		Caudovirales	Podoviridae	Phieco32virus	VC_164_0	Clustered	6
Escherichia~phage~NJ01		Caudovirales	Podoviridae	Phieco32virus	VC_164_0	Clustered	6
Escherichia~phage~vB_EcoP_SU10		Caudovirales	Podoviridae	Phieco32virus	VC_164_0	Clustered	6
Escherichia~virus~phiEco32		Caudovirales	Podoviridae	Phieco32virus	VC_164_0	Clustered	6
Brucella~phage~BiPBO1		Caudovirales	Siphoviridae		VC_165_0	Clustered	2
Rhizobium~phage~16-3		Caudovirales	Siphoviridae		VC_165_0	Clustered	2
Clostridium~phage~phiCTP1		Caudovirales	Siphoviridae		VC_166_0	Clustered	2
Streptococcus~phage~Dp-1		Caudovirales	Siphoviridae		VC_166_0	Clustered	2
Bdellovibrio~phage~phiMH2K			Microviridae	Bdellomicrovirus	VC_167_0	Clustered	12
Chimpanzee~faeces~associated~microphage~2			Microviridae		VC_167_0	Clustered	12
Chlamydia~phage~2			Microviridae	Chlamydiamicrovirus	VC_167_0	Clustered	12
Chlamydia~phage~4			Microviridae	Chlamydiamicrovirus	VC_167_0	Clustered	12
Chlamydia~virus~CPAR39			Microviridae	Chlamydiamicrovirus	VC_167_0	Clustered	12
Gokushovirinae~Bog1183_53			Microviridae		VC_167_0	Clustered	12
Gokushovirinae~Bog5712_52			Microviridae		VC_167_0	Clustered	12
Gokushovirinae~Bog8989_22			Microviridae		VC_167_0	Clustered	12
Gokushovirinae~Fen672_31			Microviridae		VC_167_0	Clustered	12
Gokushovirinae~Fen7875_21			Microviridae		VC_167_0	Clustered	12
Guinea~pig~Chlamydia~phage			Microviridae	Chlamydiamicrovirus	VC_167_0	Clustered	12
Marine~gokushovirus			Microviridae		VC_167_0	Clustered	12
Mycobacterium~phage~Damien		Caudovirales	Siphoviridae	Barnyardvirus	VC_168_0	Clustered	4
Mycobacterium~phage~Konstantine		Caudovirales	Siphoviridae	Barnyardvirus	VC_168_0	Clustered	4
Mycobacterium~phage~Oaker		Caudovirales	Siphoviridae	Barnyardvirus	VC_168_0	Clustered	4
Mycobacterium~phage~Predator		Caudovirales	Siphoviridae	Barnyardvirus	VC_168_0	Clustered	4
Lactococcus~phage~D4410		Caudovirales	Siphoviridae	C2virus	VC_169_0	Clustered	7
Lactococcus~phage~D4412		Caudovirales	Siphoviridae	C2virus	VC_169_0	Clustered	7
Lactococcus~phage~M5938		Caudovirales	Siphoviridae	C2virus	VC_169_0	Clustered	7
Lactococcus~phage~M6162		Caudovirales	Siphoviridae	C2virus	VC_169_0	Clustered	7
Lactococcus~phage~M6165		Caudovirales	Siphoviridae	C2virus	VC_169_0	Clustered	7
Lactococcus~virus~bIL67		Caudovirales	Siphoviridae	C2virus	VC_169_0	Clustered	7
Lactococcus~virus~c2		Caudovirales	Siphoviridae	C2virus	VC_169_0	Clustered	7
Citrobacter~phage~CR44b		Caudovirales	Podoviridae	T7virus	VC_17_0	Clustered	57
Citrobacter~phage~CR8		Caudovirales	Podoviridae	T7virus	VC_17_0	Clustered	57
Citrobacter~phage~phiCFP-1		Caudovirales	Podoviridae	T7virus	VC_17_0	Clustered	57
Citrobacter~phage~SH1		Caudovirales	Podoviridae	T7virus	VC_17_0	Clustered	57
Citrobacter~phage~SH2		Caudovirales	Podoviridae	T7virus	VC_17_0	Clustered	57
Citrobacter~phage~SH3		Caudovirales	Podoviridae	T7virus	VC_17_0	Clustered	57
Citrobacter~phage~SH4		Caudovirales	Podoviridae	T7virus	VC_17_0	Clustered	57
Cronobacter~phage~Dev2		Caudovirales	Podoviridae	T7virus	VC_17_0	Clustered	57
Delftia~phage~IME-DE1		Caudovirales	Podoviridae	T7virus	VC_17_0	Clustered	57
Enterobacter~phage~E-2		Caudovirales	Podoviridae	T7virus	VC_17_0	Clustered	57
Enterobacter~phage~E-3		Caudovirales	Podoviridae	T7virus	VC_17_0	Clustered	57
Enterobacter~phage~phiEap-1		Caudovirales	Podoviridae	Kp32virus	VC_17_0	Clustered	57
Enterobacteria~phage~13a		Caudovirales	Podoviridae	T7virus	VC_17_0	Clustered	57
Enterobacteria~phage~285P		Caudovirales	Podoviridae	T7virus	VC_17_0	Clustered	57
Enterobacteria~phage~BA14		Caudovirales	Podoviridae	T7virus	VC_17_0	Clustered	57
Enterobacteria~phage~EcoDS1		Caudovirales	Podoviridae	T7virus	VC_17_0	Clustered	57
Enterobacteria~phage~K1F		Caudovirales	Podoviridae	T7virus	VC_17_0	Clustered	57
Enterobacteria~phage~T3		Caudovirales	Podoviridae	T7virus	VC_17_0	Clustered	57
Enterobacteria~phage~T7		Caudovirales	Podoviridae	T7virus	VC_17_0	Clustered	57
Erwinia~phage~FE44		Caudovirales	Podoviridae	T7virus	VC_17_0	Clustered	57
Erwinia~phage~vB_EamP-L1		Caudovirales	Podoviridae	T7virus	VC_17_0	Clustered	57
Escherichia~phage~64795_ec1		Caudovirales	Podoviridae	T7virus	VC_17_0	Clustered	57
Escherichia~phage~CICC~80001		Caudovirales	Podoviridae	T7virus	VC_17_0	Clustered	57
Escherichia~phage~K30		Caudovirales	Podoviridae	Kp32virus	VC_17_0	Clustered	57
Escherichia~phage~LM33_P1		Caudovirales	Podoviridae	T7virus	VC_17_0	Clustered	57
Escherichia~phage~P483		Caudovirales	Podoviridae	T7virus	VC_17_0	Clustered	57
Escherichia~phage~P694		Caudovirales	Podoviridae	T7virus	VC_17_0	Clustered	57
Escherichia~phage~PE3-1		Caudovirales	Podoviridae	T7virus	VC_17_0	Clustered	57
Escherichia~phage~vB_EcoP_GA2A		Caudovirales	Podoviridae	T7virus	VC_17_0	Clustered	57
Klebsiella~phage~K11		Caudovirales	Podoviridae	Kp32virus	VC_17_0	Clustered	57
Klebsiella~phage~K5		Caudovirales	Podoviridae	Kp32virus	VC_17_0	Clustered	57
Klebsiella~phage~KP32		Caudovirales	Podoviridae	Kp32virus	VC_17_0	Clustered	57
Klebsiella~phage~vB_Kp1		Caudovirales	Podoviridae	Kp32virus	VC_17_0	Clustered	57
Klebsiella~phage~vB_KpnP_KpV289		Caudovirales	Podoviridae	Kp32virus	VC_17_0	Clustered	57
Kluyvera~phage~Kvp1		Caudovirales	Podoviridae	T7virus	VC_17_0	Clustered	57
Morganella~phage~MmP1		Caudovirales	Podoviridae	T7virus	VC_17_0	Clustered	57
Morganella~phage~vB_MmoP_MP2		Caudovirales	Podoviridae	T7virus	VC_17_0	Clustered	57
Pseudomonad~phage~gh-1		Caudovirales	Podoviridae	T7virus	VC_17_0	Clustered	57
Pseudomonas~phage~Pf-10		Caudovirales	Podoviridae	T7virus	VC_17_0	Clustered	57
Pseudomonas~phage~Phi-S1		Caudovirales	Podoviridae	T7virus	VC_17_0	Clustered	57
Pseudomonas~phage~phi15		Caudovirales	Podoviridae	T7virus	VC_17_0	Clustered	57
Pseudomonas~phage~phiIBB-PF7A		Caudovirales	Podoviridae	T7virus	VC_17_0	Clustered	57
Pseudomonas~phage~phiPSA2		Caudovirales	Podoviridae	T7virus	VC_17_0	Clustered	57
Pseudomonas~phage~PPPL-1		Caudovirales	Podoviridae	T7virus	VC_17_0	Clustered	57
Pseudomonas~phage~PPpW-4		Caudovirales	Podoviridae	T7virus	VC_17_0	Clustered	57
Salmonella~phage~BP12A		Caudovirales	Podoviridae	T7virus	VC_17_0	Clustered	57
Salmonella~phage~phiSG-JL2		Caudovirales	Podoviridae	T7virus	VC_17_0	Clustered	57
Salmonella~phage~Vi06		Caudovirales	Podoviridae	T7virus	VC_17_0	Clustered	57
Stenotrophomonas~phage~IME15		Caudovirales	Podoviridae	T7virus	VC_17_0	Clustered	57
Vibriophage~VP4		Caudovirales	Podoviridae	T7virus	VC_17_0	Clustered	57
Yersinia~phage~Berlin		Caudovirales	Podoviridae	T7virus	VC_17_0	Clustered	57
Yersinia~phage~phiA1122		Caudovirales	Podoviridae	T7virus	VC_17_0	Clustered	57
Yersinia~phage~phiYeO3-12		Caudovirales	Podoviridae	T7virus	VC_17_0	Clustered	57
Yersinia~phage~vB_YenP_AP10		Caudovirales	Podoviridae	T7virus	VC_17_0	Clustered	57
Yersinia~phage~vB_YenP_AP5		Caudovirales	Podoviridae	T7virus	VC_17_0	Clustered	57
Yersinia~phage~Yep-phi		Caudovirales	Podoviridae	T7virus	VC_17_0	Clustered	57
Yersinia~phage~Yepe2		Caudovirales	Podoviridae	T7virus	VC_17_0	Clustered	57
Sulfolobus~islandicus~rod-shaped~virus~1		Ligamenvirales	Rudiviridae	Rudivirus	VC_170_0	Clustered	11
Sulfolobus~islandicus~rod-shaped~virus~10		Ligamenvirales	Rudiviridae	Rudivirus	VC_170_0	Clustered	11
Sulfolobus~islandicus~rod-shaped~virus~11		Ligamenvirales	Rudiviridae	Rudivirus	VC_170_0	Clustered	11
Sulfolobus~islandicus~rod-shaped~virus~2		Ligamenvirales	Rudiviridae	Rudivirus	VC_170_0	Clustered	11
Sulfolobus~islandicus~rod-shaped~virus~4		Ligamenvirales	Rudiviridae	Rudivirus	VC_170_0	Clustered	11
Sulfolobus~islandicus~rod-shaped~virus~5		Ligamenvirales	Rudiviridae	Rudivirus	VC_170_0	Clustered	11
Sulfolobus~islandicus~rod-shaped~virus~6		Ligamenvirales	Rudiviridae	Rudivirus	VC_170_0	Clustered	11
Sulfolobus~islandicus~rod-shaped~virus~7		Ligamenvirales	Rudiviridae	Rudivirus	VC_170_0	Clustered	11
Sulfolobus~islandicus~rod-shaped~virus~8		Ligamenvirales	Rudiviridae	Rudivirus	VC_170_0	Clustered	11
Sulfolobus~islandicus~rod-shaped~virus~9		Ligamenvirales	Rudiviridae	Rudivirus	VC_170_0	Clustered	11
Sulfolobus~islandicus~rudivirus~3		Ligamenvirales	Rudiviridae	Rudivirus	VC_170_0	Clustered	11
Clostridium~phage~phiCP13O		Caudovirales	Siphoviridae		VC_171_0	Clustered	4
Clostridium~phage~phiCP26F		Caudovirales	Siphoviridae		VC_171_0	Clustered	4
Clostridium~phage~phiCP34O		Caudovirales	Siphoviridae		VC_171_0	Clustered	4
Clostridium~phage~phiCP39-O		Caudovirales	Siphoviridae		VC_171_0	Clustered	4
Pseudomonas~phage~14-1		Caudovirales	Myoviridae	Pbunavirus	VC_172_0	Clustered	13
Pseudomonas~phage~DL60		Caudovirales	Myoviridae	Pbunavirus	VC_172_0	Clustered	13
Pseudomonas~phage~DL68		Caudovirales	Myoviridae	Pbunavirus	VC_172_0	Clustered	13
Pseudomonas~phage~F8		Caudovirales	Myoviridae	Pbunavirus	VC_172_0	Clustered	13
Pseudomonas~phage~JG024		Caudovirales	Myoviridae	Pbunavirus	VC_172_0	Clustered	13
Pseudomonas~phage~KPP12		Caudovirales	Myoviridae	Pbunavirus	VC_172_0	Clustered	13
Pseudomonas~phage~LBL3		Caudovirales	Myoviridae	Pbunavirus	VC_172_0	Clustered	13
Pseudomonas~phage~LMA2		Caudovirales	Myoviridae	Pbunavirus	VC_172_0	Clustered	13
Pseudomonas~phage~NH-4		Caudovirales	Myoviridae	Pbunavirus	VC_172_0	Clustered	13
Pseudomonas~phage~PB1		Caudovirales	Myoviridae	Pbunavirus	VC_172_0	Clustered	13
Pseudomonas~phage~SN		Caudovirales	Myoviridae	Pbunavirus	VC_172_0	Clustered	13
Pseudomonas~phage~vB_Pae_PS44		Caudovirales	Myoviridae	Pbunavirus	VC_172_0	Clustered	13
Pseudomonas~phage~vB_PaeM_PAO1_Ab27		Caudovirales	Myoviridae	Pbunavirus	VC_172_0	Clustered	13
Clostridium~phage~phiCD111		Caudovirales	Siphoviridae		VC_173_0	Clustered	3
Clostridium~phage~phiCD146		Caudovirales	Siphoviridae		VC_173_0	Clustered	3
Clostridium~phage~phiCD38-2		Caudovirales	Siphoviridae		VC_173_0	Clustered	3
Gordonia~phage~GRU1		Caudovirales	Siphoviridae		VC_174_0	Clustered	3
Gordonia~phage~GTE5		Caudovirales	Siphoviridae		VC_174_0	Clustered	3
Gordonia~phage~GTE8		Caudovirales	Siphoviridae		VC_174_0	Clustered	3
Mycobacterium~phage~Gumball		Caudovirales	Siphoviridae	Pbi1virus	VC_175_0	Clustered	5
Mycobacterium~phage~Hawkeye		Caudovirales	Siphoviridae	Hawkeyevirus	VC_175_0	Clustered	5
Mycobacterium~phage~PBI1		Caudovirales	Siphoviridae	Pbi1virus	VC_175_0	Clustered	5
Mycobacterium~phage~PLot		Caudovirales	Siphoviridae	Plotvirus	VC_175_0	Clustered	5
Mycobacterium~phage~Troll4		Caudovirales	Siphoviridae	Pbi1virus	VC_175_0	Clustered	5
Chimpanzee~faeces~associated~microphage~1			Microviridae		VC_176_0	Clustered	2
Chimpanzee~faeces~associated~microphage~3			Microviridae		VC_176_0	Clustered	2
Microviridae~Bog1249_12			Microviridae		VC_177_0	Clustered	10
Microviridae~Bog5275_51			Microviridae		VC_177_0	Clustered	10
Microviridae~Bog9017_22			Microviridae		VC_177_0	Clustered	10
Microviridae~Fen2266_11			Microviridae		VC_177_0	Clustered	10
Microviridae~Fen418_41			Microviridae		VC_177_0	Clustered	10
Microviridae~Fen4707_41			Microviridae		VC_177_0	Clustered	10
Microviridae~Fen685_11			Microviridae		VC_177_0	Clustered	10
Microviridae~Fen7786_21			Microviridae		VC_177_0	Clustered	10
Microviridae~Fen7895_21			Microviridae		VC_177_0	Clustered	10
Microviridae~Fen7918_21			Microviridae		VC_177_0	Clustered	10
Gordonia~phage~GMA3		Caudovirales	Siphoviridae		VC_178_0	Clustered	5
Gordonia~phage~Gmala1		Caudovirales	Siphoviridae	Gordtnkvirus	VC_178_0	Clustered	5
Gordonia~phage~GordDuk1		Caudovirales	Siphoviridae	Gordtnkvirus	VC_178_0	Clustered	5
Gordonia~phage~GordTnk2		Caudovirales	Siphoviridae	Gordtnkvirus	VC_178_0	Clustered	5
Gordonia~phage~Jumbo		Caudovirales	Siphoviridae		VC_178_0	Clustered	5
Gordonia~phage~Demosthenes		Caudovirales	Siphoviridae	Demosthenesvirus	VC_179_0	Clustered	2
Gordonia~phage~Kvothe		Caudovirales	Siphoviridae	Demosthenesvirus	VC_179_0	Clustered	2
Gordonia~phage~GMA7		Caudovirales	Siphoviridae		VC_179_1	Clustered	7
Gordonia~phage~GTE7		Caudovirales	Siphoviridae		VC_179_1	Clustered	7
Gordonia~phage~Hotorobo		Caudovirales	Siphoviridae	Woesvirus	VC_179_1	Clustered	7
Gordonia~phage~Monty		Caudovirales	Siphoviridae	Woesvirus	VC_179_1	Clustered	7
Gordonia~phage~Woes		Caudovirales	Siphoviridae	Woesvirus	VC_179_1	Clustered	7
Tsukamurella~phage~TIN2		Caudovirales	Siphoviridae	Tin2virus	VC_179_1	Clustered	7
Tsukamurella~phage~TIN3		Caudovirales	Siphoviridae	Tin2virus	VC_179_1	Clustered	7
Cyanophage~9515-10a		Caudovirales	Podoviridae		VC_18_0	Clustered	17
Cyanophage~KBS-P-1A		Caudovirales	Podoviridae		VC_18_0	Clustered	17
Cyanophage~NATL1A-7		Caudovirales	Podoviridae		VC_18_0	Clustered	17
Cyanophage~NATL2A-133		Caudovirales	Podoviridae		VC_18_0	Clustered	17
Cyanophage~P-SSP2		Caudovirales	Podoviridae		VC_18_0	Clustered	17
Cyanophage~SS120-1		Caudovirales	Podoviridae		VC_18_0	Clustered	17
Prochlorococcus~phage~P-GSP1		Caudovirales	Podoviridae		VC_18_0	Clustered	17
Prochlorococcus~phage~P-SSP10		Caudovirales	Podoviridae		VC_18_0	Clustered	17
Prochlorococcus~phage~P-SSP3		Caudovirales	Podoviridae		VC_18_0	Clustered	17
Prochlorococcus~virus~PSSP7		Caudovirales	Podoviridae		VC_18_0	Clustered	17
Synechococcus~phage~S-CBP1		Caudovirales	Podoviridae		VC_18_0	Clustered	17
Synechococcus~phage~S-CBP2		Caudovirales	Podoviridae		VC_18_0	Clustered	17
Synechococcus~phage~S-CBP3		Caudovirales	Podoviridae		VC_18_0	Clustered	17
Synechococcus~phage~S-CBP4		Caudovirales	Podoviridae		VC_18_0	Clustered	17
Synechococcus~phage~S-RIP1		Caudovirales	Podoviridae		VC_18_0	Clustered	17
Synechococcus~phage~S-RIP2		Caudovirales	Podoviridae		VC_18_0	Clustered	17
Synechococcus~virus~Syn5		Caudovirales	Podoviridae		VC_18_0	Clustered	17
Lactococcus~phage~340		Caudovirales	Siphoviridae	Sk1virus	VC_180_0	Clustered	15
Lactococcus~phage~jm2		Caudovirales	Siphoviridae	Sk1virus	VC_180_0	Clustered	15
Lactococcus~phage~jm3		Caudovirales	Siphoviridae	Sk1virus	VC_180_0	Clustered	15
Lactococcus~phage~P680		Caudovirales	Siphoviridae	Sk1virus	VC_180_0	Clustered	15
Lactococcus~phage~phi7		Caudovirales	Siphoviridae	Sk1virus	VC_180_0	Clustered	15
Lactococcus~virus~712		Caudovirales	Siphoviridae	Sk1virus	VC_180_0	Clustered	15
Lactococcus~virus~ASCC191		Caudovirales	Siphoviridae	Sk1virus	VC_180_0	Clustered	15
Lactococcus~virus~Bibb29		Caudovirales	Siphoviridae	Sk1virus	VC_180_0	Clustered	15
Lactococcus~virus~bIL170		Caudovirales	Siphoviridae	Sk1virus	VC_180_0	Clustered	15
Lactococcus~virus~CB13		Caudovirales	Siphoviridae	Sk1virus	VC_180_0	Clustered	15
Lactococcus~virus~CB14		Caudovirales	Siphoviridae	Sk1virus	VC_180_0	Clustered	15
Lactococcus~virus~jj50		Caudovirales	Siphoviridae	Sk1virus	VC_180_0	Clustered	15
Lactococcus~virus~P008		Caudovirales	Siphoviridae	Sk1virus	VC_180_0	Clustered	15
Lactococcus~virus~sk1		Caudovirales	Siphoviridae	Sk1virus	VC_180_0	Clustered	15
Lactococcus~virus~Sl4		Caudovirales	Siphoviridae	Sk1virus	VC_180_0	Clustered	15
Parabacteroides~phage~YZ-2015a			Microviridae		VC_182_0	Clustered	2
Parabacteroides~phage~YZ-2015b			Microviridae		VC_182_0	Clustered	2
Bacillus~phage~VMY22		Caudovirales	Podoviridae	Phi29virus	VC_183_0	Clustered	4
Bacillus~virus~B103		Caudovirales	Podoviridae	Phi29virus	VC_183_0	Clustered	4
Bacillus~virus~GA1		Caudovirales	Podoviridae	Phi29virus	VC_183_0	Clustered	4
Bacillus~virus~phi29		Caudovirales	Podoviridae	Phi29virus	VC_183_0	Clustered	4
Enterococcus~phage~BC611		Caudovirales	Siphoviridae	Sap6virus	VC_184_0	Clustered	4
Enterococcus~phage~vB_EfaS_IME198		Caudovirales	Siphoviridae	Sap6virus	VC_184_0	Clustered	4
Enterococcus~phage~VD13		Caudovirales	Siphoviridae	Sap6virus	VC_184_0	Clustered	4
Streptococcus~phage~SPQS1		Caudovirales	Siphoviridae	Sap6virus	VC_184_0	Clustered	4
Leuconostoc~phage~Lmd1		Caudovirales	Siphoviridae	Lmd1virus	VC_185_0	Clustered	6
Leuconostoc~phage~P793		Caudovirales	Siphoviridae	Lmd1virus	VC_185_0	Clustered	6
Leuconostoc~phage~phiLN03		Caudovirales	Siphoviridae	Lmd1virus	VC_185_0	Clustered	6
Leuconostoc~phage~phiLN04		Caudovirales	Siphoviridae	Lmd1virus	VC_185_0	Clustered	6
Leuconostoc~phage~phiLN12		Caudovirales	Siphoviridae	Lmd1virus	VC_185_0	Clustered	6
Leuconostoc~phage~phiLN6B		Caudovirales	Siphoviridae	Lmd1virus	VC_185_0	Clustered	6
Streptomyces~virus~phiBT1		Caudovirales	Siphoviridae	Phic31virus	VC_186_0	Clustered	3
Streptomyces~virus~phiC31		Caudovirales	Siphoviridae	Phic31virus	VC_186_0	Clustered	3
Streptomyces~virus~TG1		Caudovirales	Siphoviridae	Phic31virus	VC_186_0	Clustered	3
Bacillus~phage~Aurora		Caudovirales	Podoviridae	Phi29virus	VC_187_0	Clustered	4
Bacillus~phage~Claudi		Caudovirales	Podoviridae	Phi29virus	VC_187_0	Clustered	4
Bacillus~phage~MG-B1		Caudovirales	Podoviridae	Phi29virus	VC_187_0	Clustered	4
Bacillus~phage~Stitch		Caudovirales	Podoviridae	Phi29virus	VC_187_0	Clustered	4
Leuconostoc~phage~1-A4		Caudovirales	Siphoviridae	Una4virus	VC_188_0	Clustered	7
Leuconostoc~phage~Ln-8		Caudovirales	Siphoviridae	Una4virus	VC_188_0	Clustered	7
Leuconostoc~phage~Ln-9		Caudovirales	Siphoviridae	Una4virus	VC_188_0	Clustered	7
Leuconostoc~phage~phiLN25		Caudovirales	Siphoviridae	Una4virus	VC_188_0	Clustered	7
Leuconostoc~phage~phiLN34		Caudovirales	Siphoviridae	Una4virus	VC_188_0	Clustered	7
Leuconostoc~phage~phiLNTR2		Caudovirales	Siphoviridae	Una4virus	VC_188_0	Clustered	7
Leuconostoc~phage~phiLNTR3		Caudovirales	Siphoviridae	Una4virus	VC_188_0	Clustered	7
Lactococcus~phage~949		Caudovirales	Siphoviridae		VC_189_0	Clustered	3
Lactococcus~phage~phiL47		Caudovirales	Siphoviridae		VC_189_0	Clustered	3
Lactococcus~phage~WRP3		Caudovirales	Siphoviridae		VC_189_0	Clustered	3
Gordonia~phage~Bowser		Caudovirales	Siphoviridae		VC_19_0	Clustered	3
Gordonia~phage~Hedwig		Caudovirales	Siphoviridae		VC_19_0	Clustered	3
Gordonia~phage~Schwabeltier		Caudovirales	Siphoviridae		VC_19_0	Clustered	3
Liberibacter~phage~SC1		Caudovirales	Podoviridae		VC_190_0	Clustered	2
Liberibacter~phage~SC2		Caudovirales	Podoviridae		VC_190_0	Clustered	2
Celeribacter~phage~P12053L		Caudovirales	Podoviridae		VC_191_0	Clustered	2
Roseobacter~virus~SIO1		Caudovirales	Podoviridae		VC_191_0	Clustered	2
Enterococcus~phage~vB_Efae230P-4		Caudovirales	Podoviridae	P68virus	VC_192_0	Clustered	2
Enterococcus~phage~vB_EfaP_IME195		Caudovirales	Podoviridae	P68virus	VC_192_0	Clustered	2
Staphylococcus~aureus~phage~P68		Caudovirales	Podoviridae	P68virus	VC_193_0	Clustered	8
Staphylococcus~phage~66		Caudovirales	Podoviridae	P68virus	VC_193_0	Clustered	8
Staphylococcus~phage~BP39		Caudovirales	Podoviridae	P68virus	VC_193_0	Clustered	8
Staphylococcus~phage~GRCS		Caudovirales	Podoviridae	P68virus	VC_193_0	Clustered	8
Staphylococcus~phage~S24-1		Caudovirales	Podoviridae	P68virus	VC_193_0	Clustered	8
Staphylococcus~phage~SAP-2		Caudovirales	Podoviridae	P68virus	VC_193_0	Clustered	8
Staphylococcus~phage~SLPW		Caudovirales	Podoviridae	P68virus	VC_193_0	Clustered	8
Staphylococcus~virus~44AHJD		Caudovirales	Podoviridae	P68virus	VC_193_0	Clustered	8
Lactobacillus~phage~Ld17		Caudovirales	Siphoviridae	C5virus	VC_194_0	Clustered	6
Lactobacillus~phage~Ld25A		Caudovirales	Siphoviridae	C5virus	VC_194_0	Clustered	6
Lactobacillus~phage~Ld3		Caudovirales	Siphoviridae	C5virus	VC_194_0	Clustered	6
Lactobacillus~phage~phiLdb		Caudovirales	Siphoviridae	C5virus	VC_194_0	Clustered	6
Lactobacillus~virus~c5		Caudovirales	Siphoviridae	C5virus	VC_194_0	Clustered	6
Lactobacillus~virus~LLKu		Caudovirales	Siphoviridae	C5virus	VC_194_0	Clustered	6
Acidianus~spindle-shaped~virus~1			Fuselloviridae	Betafusellovirus	VC_195_0	Clustered	9
Sulfolobus~spindle-shaped~virus~1			Fuselloviridae	Alphafusellovirus	VC_195_0	Clustered	9
Sulfolobus~spindle-shaped~virus~2			Fuselloviridae	Alphafusellovirus	VC_195_0	Clustered	9
Sulfolobus~spindle-shaped~virus~4			Fuselloviridae	Alphafusellovirus	VC_195_0	Clustered	9
Sulfolobus~spindle-shaped~virus~5			Fuselloviridae	Alphafusellovirus	VC_195_0	Clustered	9
Sulfolobus~spindle-shaped~virus~6			Fuselloviridae	Betafusellovirus	VC_195_0	Clustered	9
Sulfolobus~spindle-shaped~virus~7			Fuselloviridae	Alphafusellovirus	VC_195_0	Clustered	9
Sulfolobus~virus~Kamchatka~1			Fuselloviridae	Alphafusellovirus	VC_195_0	Clustered	9
Sulfolobus~virus~Ragged~Hills			Fuselloviridae	Alphafusellovirus	VC_195_0	Clustered	9
Listeria~phage~LP-026		Caudovirales	Siphoviridae	P70virus	VC_196_0	Clustered	5
Listeria~phage~LP-037		Caudovirales	Siphoviridae	P70virus	VC_196_0	Clustered	5
Listeria~phage~LP-110		Caudovirales	Siphoviridae	P70virus	VC_196_0	Clustered	5
Listeria~phage~LP-114		Caudovirales	Siphoviridae	P70virus	VC_196_0	Clustered	5
Listeria~phage~P70		Caudovirales	Siphoviridae	P70virus	VC_196_0	Clustered	5
Burkholderia~virus~Bcep1		Caudovirales	Myoviridae	Bcep78virus	VC_197_0	Clustered	4
Burkholderia~virus~Bcep43		Caudovirales	Myoviridae	Bcep78virus	VC_197_0	Clustered	4
Burkholderia~virus~Bcep781		Caudovirales	Myoviridae	Bcep78virus	VC_197_0	Clustered	4
Burkholderia~virus~BcepNY3		Caudovirales	Myoviridae	Bcep78virus	VC_197_0	Clustered	4
Aeromonas~phage~pAh6-C		Caudovirales	Myoviridae		VC_198_0	Clustered	5
Enterobacteria~phage~phiEcoM-GJ1		Caudovirales	Myoviridae		VC_198_0	Clustered	5
Erwinia~phage~vB_EamM-Y2		Caudovirales	Myoviridae		VC_198_0	Clustered	5
Pectobacterium~phage~PM1		Caudovirales	Myoviridae		VC_198_0	Clustered	5
Shewanella~phage~Spp001		Caudovirales	Myoviridae		VC_198_0	Clustered	5
Flavobacterium~phage~Fpv10					VC_199_0	Clustered	6
Flavobacterium~phage~Fpv11					VC_199_0	Clustered	6
Flavobacterium~phage~Fpv5					VC_199_0	Clustered	6
Flavobacterium~phage~Fpv6					VC_199_0	Clustered	6
Flavobacterium~phage~Fpv7					VC_199_0	Clustered	6
Flavobacterium~phage~Fpv8					VC_199_0	Clustered	6
Erwinia~phage~phiEa2809		Caudovirales	Ackermannviridae		VC_2_0	Clustered	2
Serratia~phage~phiMAM1		Caudovirales	Ackermannviridae		VC_2_0	Clustered	2
Dickeya~phage~RC-2014		Caudovirales	Ackermannviridae	Limestonevirus	VC_2_1	Clustered	19
Dickeya~virus~Limestone		Caudovirales	Ackermannviridae	Limestonevirus	VC_2_1	Clustered	19
Escherichia~phage~ECML-4		Caudovirales	Ackermannviridae	Vi1virus	VC_2_1	Clustered	19
Escherichia~phage~PhaxI		Caudovirales	Ackermannviridae	Cba120virus	VC_2_1	Clustered	19
Escherichia~virus~CBA120		Caudovirales	Ackermannviridae	Cba120virus	VC_2_1	Clustered	19
Klebsiella~phage~0507-KN2-1		Caudovirales	Ackermannviridae		VC_2_1	Clustered	19
Salmonella~phage~38		Caudovirales	Ackermannviridae	Cba120virus	VC_2_1	Clustered	19
Salmonella~phage~Det7		Caudovirales	Ackermannviridae	Cba120virus	VC_2_1	Clustered	19
Salmonella~phage~GG32		Caudovirales	Ackermannviridae	Cba120virus	VC_2_1	Clustered	19
Salmonella~phage~Marshall		Caudovirales	Ackermannviridae	Vi1virus	VC_2_1	Clustered	19
Salmonella~phage~Maynard		Caudovirales	Ackermannviridae	Vi1virus	VC_2_1	Clustered	19
Salmonella~phage~SFP10		Caudovirales	Ackermannviridae	Cba120virus	VC_2_1	Clustered	19
Salmonella~phage~Sh19		Caudovirales	Ackermannviridae	Cba120virus	VC_2_1	Clustered	19
Salmonella~phage~SKML-39		Caudovirales	Ackermannviridae	Ag3virus	VC_2_1	Clustered	19
Salmonella~phage~vB_SalM_PM10		Caudovirales	Ackermannviridae	Cba120virus	VC_2_1	Clustered	19
Salmonella~phage~vB_SalM_SJ2		Caudovirales	Ackermannviridae	Vi1virus	VC_2_1	Clustered	19
Salmonella~phage~vB_SalM_SJ3		Caudovirales	Ackermannviridae	Cba120virus	VC_2_1	Clustered	19
Salmonella~virus~ViI		Caudovirales	Ackermannviridae	Vi1virus	VC_2_1	Clustered	19
Shigella~phage~Ag3		Caudovirales	Ackermannviridae	Ag3virus	VC_2_1	Clustered	19
Mycobacterium~phage~Jabbawokkie		Caudovirales	Siphoviridae	Che8virus	VC_20_0	Clustered	3
Mycobacterium~virus~Avani		Caudovirales	Siphoviridae	Che8virus	VC_20_0	Clustered	3
Mycobacterium~virus~Che9d		Caudovirales	Siphoviridae	Che8virus	VC_20_0	Clustered	3
Brucella~phage~Pr		Caudovirales	Podoviridae	Prtbvirus	VC_200_0	Clustered	2
Brucella~phage~Tb		Caudovirales	Podoviridae	Prtbvirus	VC_200_0	Clustered	2
Vibrio~phage~ICP2		Caudovirales	Podoviridae		VC_201_0	Clustered	2
Vibrio~phage~ICP2_2013_A_Haiti		Caudovirales	Podoviridae		VC_201_0	Clustered	2
Cellulophaga~phage~phi13:2		Caudovirales	Podoviridae		VC_202_0	Clustered	4
Cellulophaga~phage~phi18:3		Caudovirales	Podoviridae		VC_202_0	Clustered	4
Cellulophaga~phage~phi19:3		Caudovirales	Podoviridae		VC_202_0	Clustered	4
Cellulophaga~phage~phi46:3		Caudovirales	Podoviridae		VC_202_0	Clustered	4
Propionibacterium~phage~PFR1		Caudovirales	Siphoviridae	Pfr1virus	VC_203_0	Clustered	2
Propionibacterium~phage~PFR2		Caudovirales	Siphoviridae	Pfr1virus	VC_203_0	Clustered	2
Acidianus~filamentous~virus~3		Ligamenvirales	Lipothrixviridae	Betalipothrixvirus	VC_204_0	Clustered	6
Acidianus~filamentous~virus~6		Ligamenvirales	Lipothrixviridae	Betalipothrixvirus	VC_204_0	Clustered	6
Acidianus~filamentous~virus~7		Ligamenvirales	Lipothrixviridae	Betalipothrixvirus	VC_204_0	Clustered	6
Acidianus~filamentous~virus~8		Ligamenvirales	Lipothrixviridae	Betalipothrixvirus	VC_204_0	Clustered	6
Acidianus~filamentous~virus~9		Ligamenvirales	Lipothrixviridae	Betalipothrixvirus	VC_204_0	Clustered	6
Sulfolobus~islandicus~filamentous~virus		Ligamenvirales	Lipothrixviridae	Betalipothrixvirus	VC_204_0	Clustered	6
Sulfolobus~monocaudavirus~SMV1					VC_205_0	Clustered	4
Sulfolobus~monocaudavirus~SMV2					VC_205_0	Clustered	4
Sulfolobus~monocaudavirus~SMV3					VC_205_0	Clustered	4
Sulfolobus~monocaudavirus~SMV4					VC_205_0	Clustered	4
Rhizobium~phage~vB_RleS_L338C		Caudovirales	Siphoviridae		VC_206_0	Clustered	2
Vibrio~phage~SIO-2		Caudovirales	Siphoviridae		VC_206_0	Clustered	2
Enterobacteria~phage~alpha3			Microviridae	Alpha3microvirus	VC_207_0	Clustered	8
Enterobacteria~phage~G4~sensu~lato			Microviridae	G4microvirus	VC_207_0	Clustered	8
Enterobacteria~phage~ID18~sensu~lato			Microviridae	G4microvirus	VC_207_0	Clustered	8
Enterobacteria~phage~ID2~Moscow/ID/2001			Microviridae	G4microvirus	VC_207_0	Clustered	8
Enterobacteria~phage~phiK			Microviridae	Alpha3microvirus	VC_207_0	Clustered	8
Enterobacteria~phage~phiX174~sensu~lato			Microviridae	Phix174microvirus	VC_207_0	Clustered	8
Enterobacteria~phage~St-1			Microviridae	Alpha3microvirus	VC_207_0	Clustered	8
Enterobacteria~phage~WA13~sensu~lato			Microviridae	Alpha3microvirus	VC_207_0	Clustered	8
Sulfolobales~virus~YNP1					VC_208_0	Clustered	2
Sulfolobales~Virus~YNP2					VC_208_0	Clustered	2
Sulfolobus~virus~STSV1			Bicaudaviridae		VC_209_0	Clustered	2
Sulfolobus~virus~STSV2			Bicaudaviridae		VC_209_0	Clustered	2
Pseudomonas~phage~DL62		Caudovirales	Podoviridae	Phikmvvirus	VC_21_0	Clustered	11
Pseudomonas~phage~LKD16		Caudovirales	Podoviridae	Phikmvvirus	VC_21_0	Clustered	11
Pseudomonas~phage~LUZ19		Caudovirales	Podoviridae	Phikmvvirus	VC_21_0	Clustered	11
Pseudomonas~phage~MPK6		Caudovirales	Podoviridae	Phikmvvirus	VC_21_0	Clustered	11
Pseudomonas~phage~MPK7		Caudovirales	Podoviridae	Phikmvvirus	VC_21_0	Clustered	11
Pseudomonas~phage~phikF77		Caudovirales	Podoviridae	Phikmvvirus	VC_21_0	Clustered	11
Pseudomonas~phage~phiKMV		Caudovirales	Podoviridae	Phikmvvirus	VC_21_0	Clustered	11
Pseudomonas~phage~PT2		Caudovirales	Podoviridae	Phikmvvirus	VC_21_0	Clustered	11
Pseudomonas~phage~vB_Pae-TbilisiM32		Caudovirales	Podoviridae	Phikmvvirus	VC_21_0	Clustered	11
Pseudomonas~phage~vB_PaeP_PAO1_Ab05		Caudovirales	Podoviridae	Phikmvvirus	VC_21_0	Clustered	11
Pseudomonas~phage~vB_PaeP_PPA-ABTNL		Caudovirales	Podoviridae	Phikmvvirus	VC_21_0	Clustered	11
Lactococcus~phage~P078		Caudovirales	Siphoviridae		VC_210_0	Clustered	4
Lactococcus~phage~P092		Caudovirales	Siphoviridae		VC_210_0	Clustered	4
Lactococcus~phage~P118		Caudovirales	Siphoviridae		VC_210_0	Clustered	4
Lactococcus~phage~P162		Caudovirales	Siphoviridae		VC_210_0	Clustered	4
Rhodococcus~phage~ReqiPepy6		Caudovirales	Siphoviridae	Pepy6virus	VC_211_0	Clustered	2
Rhodococcus~phage~ReqiPoco6		Caudovirales	Siphoviridae	Pepy6virus	VC_211_0	Clustered	2
Bacillus~phage~Slash		Caudovirales	Siphoviridae	Slashvirus	VC_212_0	Clustered	4
Bacillus~phage~Stahl		Caudovirales	Siphoviridae	Slashvirus	VC_212_0	Clustered	4
Bacillus~phage~Staley		Caudovirales	Siphoviridae	Slashvirus	VC_212_0	Clustered	4
Bacillus~phage~Stills		Caudovirales	Siphoviridae	Slashvirus	VC_212_0	Clustered	4
Cellulophaga~phage~phi10:1		Caudovirales	Siphoviridae		VC_213_0	Clustered	2
Cellulophaga~phage~phi19:1		Caudovirales	Siphoviridae		VC_213_0	Clustered	2
Vibrio~phage~KSF1			Inoviridae		VC_214_0	Clustered	4
Vibrio~phage~VCY-phi			Inoviridae		VC_214_0	Clustered	4
Vibrio~phage~VfO3K6			Inoviridae		VC_214_0	Clustered	4
Vibrio~phage~VfO4K68			Inoviridae		VC_214_0	Clustered	4
Bacillus~virus~Andromeda		Caudovirales	Siphoviridae	Andromedavirus	VC_215_0	Clustered	7
Bacillus~virus~Blastoid		Caudovirales	Siphoviridae	Andromedavirus	VC_215_0	Clustered	7
Bacillus~virus~Curly		Caudovirales	Siphoviridae	Andromedavirus	VC_215_0	Clustered	7
Bacillus~virus~Eoghan		Caudovirales	Siphoviridae	Andromedavirus	VC_215_0	Clustered	7
Bacillus~virus~Finn		Caudovirales	Siphoviridae	Andromedavirus	VC_215_0	Clustered	7
Bacillus~virus~Glittering		Caudovirales	Siphoviridae	Andromedavirus	VC_215_0	Clustered	7
Bacillus~virus~Riggi		Caudovirales	Siphoviridae	Andromedavirus	VC_215_0	Clustered	7
Cellulophaga~phage~phi17:2		Caudovirales	Podoviridae	Cba41virus	VC_216_0	Clustered	2
Cellulophaga~phage~phi4:1		Caudovirales	Podoviridae	Cba41virus	VC_216_0	Clustered	2
Flavobacterium~phage~Fpv1					VC_217_0	Clustered	4
Flavobacterium~phage~Fpv2					VC_217_0	Clustered	4
Flavobacterium~phage~Fpv20					VC_217_0	Clustered	4
Flavobacterium~phage~Fpv3					VC_217_0	Clustered	4
Cyanophage~PSS2		Caudovirales	Siphoviridae		VC_218_0	Clustered	2
Synechococcus~phage~S-CBS2		Caudovirales	Siphoviridae		VC_218_0	Clustered	2
Synechococcus~phage~S-CBS1		Caudovirales	Siphoviridae		VC_219_0	Clustered	2
Synechococcus~phage~S-CBS3		Caudovirales	Siphoviridae		VC_219_0	Clustered	2
Rhodococcus~phage~CosmicSans		Caudovirales	Siphoviridae	Rer2virus	VC_22_0	Clustered	3
Rhodococcus~phage~RER2		Caudovirales	Siphoviridae	Rer2virus	VC_22_0	Clustered	3
Rhodococcus~virus~RGL3		Caudovirales	Siphoviridae	Rer2virus	VC_22_0	Clustered	3
Enterobacteria~phage~C-1~INW-2012			Leviviridae	Levivirus	VC_220_0	Clustered	4
Enterobacteria~phage~Hgal1			Leviviridae	Levivirus	VC_220_0	Clustered	4
Enterobacteria~phage~M			Leviviridae		VC_220_0	Clustered	4
Pseudomonas~phage~PRR1			Leviviridae		VC_220_0	Clustered	4
Escherichia~virus~BZ13			Leviviridae	Levivirus	VC_221_0	Clustered	2
Escherichia~virus~MS2			Leviviridae	Levivirus	VC_221_0	Clustered	2
Halovirus~HRTV-7					VC_222_0	Clustered	2
Halovirus~HSTV-2					VC_222_0	Clustered	2
Halorubrum~phage~HF2					VC_222_1	Clustered	4
Halovirus~HF1					VC_222_1	Clustered	4
Halovirus~HRTV-5					VC_222_1	Clustered	4
Halovirus~HRTV-8					VC_222_1	Clustered	4
Halovirus~HCTV-1					VC_223_0	Clustered	3
Halovirus~HCTV-5					VC_223_0	Clustered	3
Halovirus~HVTV-1					VC_223_0	Clustered	3
Vibrio~phage~VEJphi			Inoviridae	Fibrovirus	VC_224_0	Clustered	4
Vibrio~phage~VGJphi			Inoviridae	Fibrovirus	VC_224_0	Clustered	4
Vibrio~phage~VSK			Inoviridae	Fibrovirus	VC_224_0	Clustered	4
Vibrio~virus~fs1			Inoviridae	Fibrovirus	VC_224_0	Clustered	4
Cellulophaga~phage~phiSM		Caudovirales	Myoviridae		VC_225_0	Clustered	2
Flavobacterium~phage~FCL-2		Caudovirales	Myoviridae		VC_225_0	Clustered	2
Caulobacter~virus~Karma	Jumbo phage	Caudovirales	Siphoviridae	Phicbkvirus	VC_226_0	Clustered	4	221828	NC_019410	Meczker, K., Dömötör, D., Vass, J., Rákhely, G., Schneider, G., and Kovács, T. (2014) The genome of the Erwinia amylovora phage PhiEaH1 reveals greater diversity and broadens the applicability of phages for the treatment of fire blight. FEMS Microbiol Lett 350: 25– 27.
Caulobacter~virus~Magneto	Jumbo phage	Caudovirales	Siphoviridae	Phicbkvirus	VC_226_0	Clustered	4	218929	NC_019407	Meczker, K., Dömötör, D., Vass, J., Rákhely, G., Schneider, G., and Kovács, T. (2014) The genome of the Erwinia amylovora phage PhiEaH1 reveals greater diversity and broadens the applicability of phages for the treatment of fire blight. FEMS Microbiol Lett 350: 25– 27.
Caulobacter~virus~phiCbK	Jumbo phage	Caudovirales	Siphoviridae	Phicbkvirus	VC_226_0	Clustered	4	215710	NC_019405	Meczker, K., Dömötör, D., Vass, J., Rákhely, G., Schneider, G., and Kovács, T. (2014) The genome of the Erwinia amylovora phage PhiEaH1 reveals greater diversity and broadens the applicability of phages for the treatment of fire blight. FEMS Microbiol Lett 350: 25– 27.
Caulobacter~virus~Swift	Jumbo phage	Caudovirales	Siphoviridae	Phicbkvirus	VC_226_0	Clustered	4	219216	NC_019411	Meczker, K., Dömötör, D., Vass, J., Rákhely, G., Schneider, G., and Kovács, T. (2014) The genome of the Erwinia amylovora phage PhiEaH1 reveals greater diversity and broadens the applicability of phages for the treatment of fire blight. FEMS Microbiol Lett 350: 25– 27.
Shewanella~sp.~phage~1/44		Caudovirales	Siphoviridae		VC_227_0	Clustered	2
Stenotrophomonas~phage~S1		Caudovirales	Siphoviridae		VC_227_0	Clustered	2
Halorubrum~pleomorphic~virus~1			Pleolipoviridae	Alphapleolipovirus	VC_228_0	Clustered	3
Halorubrum~pleomorphic~virus~2			Pleolipoviridae	Alphapleolipovirus	VC_228_0	Clustered	3
Halorubrum~pleomorphic~virus~6			Pleolipoviridae	Alphapleolipovirus	VC_228_0	Clustered	3
Lactococcus~phage~bIL310		Caudovirales	Siphoviridae		VC_229_0	Clustered	2
Lactococcus~phage~bIL312		Caudovirales	Siphoviridae		VC_229_0	Clustered	2
Cronobacter~phage~CR3		Caudovirales	Myoviridae	Cr3virus	VC_23_0	Clustered	4
Cronobacter~phage~CR8		Caudovirales	Myoviridae	Cr3virus	VC_23_0	Clustered	4
Cronobacter~phage~CR9		Caudovirales	Myoviridae	Cr3virus	VC_23_0	Clustered	4
Cronobacter~phage~PBES~02		Caudovirales	Myoviridae	Cr3virus	VC_23_0	Clustered	4
Escherichia~phage~FFH2		Caudovirales	Myoviridae	V5virus	VC_23_2	Clustered	5
Escherichia~phage~FV3		Caudovirales	Myoviridae	V5virus	VC_23_2	Clustered	5
Escherichia~phage~JES2013		Caudovirales	Myoviridae	V5virus	VC_23_2	Clustered	5
Escherichia~phage~slur16		Caudovirales	Myoviridae	V5virus	VC_23_2	Clustered	5
Escherichia~phage~V5		Caudovirales	Myoviridae	V5virus	VC_23_2	Clustered	5
Salmonella~phage~PVP-SE1		Caudovirales	Myoviridae	Se1virus	VC_23_3	Clustered	2
Salmonella~phage~SSE121		Caudovirales	Myoviridae	Se1virus	VC_23_3	Clustered	2
Cronobacter~phage~vB_CsaM_GAP31		Caudovirales	Myoviridae	Se1virus	VC_23_4	Clustered	2
Escherichia~phage~4MG		Caudovirales	Myoviridae	Se1virus	VC_23_4	Clustered	2
Ralstonia~phage~p12J			Inoviridae		VC_230_0	Clustered	2
Ralstonia~phage~PE226			Inoviridae		VC_230_0	Clustered	2
Enterobacteria~phage~FI~sensu~lato			Leviviridae	Allolevivirus	VC_231_0	Clustered	3
Escherichia~virus~FI			Leviviridae	Allolevivirus	VC_231_0	Clustered	3
Escherichia~virus~Qbeta			Leviviridae	Allolevivirus	VC_231_0	Clustered	3
Gordonia~phage~GMA5		Caudovirales	Siphoviridae		VC_232_0	Clustered	4
Gordonia~phage~GRU3		Caudovirales	Siphoviridae		VC_232_0	Clustered	4
Gordonia~phage~McGonagall		Caudovirales	Siphoviridae		VC_232_0	Clustered	4
Rhodococcus~phage~RRH1		Caudovirales	Siphoviridae		VC_232_0	Clustered	4
Bacillus~phage~AR9	Jumbo phage	Caudovirales	Myoviridae		VC_233_0	Clustered	2	251042	NC_031039	Lavysh, D., Sokolova, M., Minakhin, L., Yakunina, M., Artamonova, T., Kozyavkin, S., et al. (2016) The genome of AR9, a giant transducing Bacillus phage encoding two multisubunit RNA polymerases. Virology 495: 185– 196.
Staphylococcus~phage~PALS2	Jumbo phage	Caudovirales	Myoviridae		VC_233_0	Clustered	2	268748	MN_091626	-
Sulfitobacter~phage~NYA-2014a					VC_234_0	Clustered	3
Sulfitobacter~phage~pCB2047-A					VC_234_0	Clustered	3
Sulfitobacter~phage~pCB2047-C					VC_234_0	Clustered	3
Enterobacteria~phage~Ike			Inoviridae	Lineavirus	VC_235_0	Clustered	2
Escherichia~virus~I22			Inoviridae	Lineavirus	VC_235_0	Clustered	2
Streptomyces~phage~SF1		Caudovirales	Siphoviridae		VC_236_0	Clustered	3
Streptomyces~phage~SF3		Caudovirales	Siphoviridae		VC_236_0	Clustered	3
Streptomyces~phage~VWB		Caudovirales	Siphoviridae		VC_236_0	Clustered	3
Haloarcula~hispanica~pleomorphic~virus~1			Pleolipoviridae	Alphapleolipovirus	VC_237_0	Clustered	2
Haloarcula~hispanica~pleomorphic~virus~2			Pleolipoviridae	Alphapleolipovirus	VC_237_0	Clustered	2
Halovirus~HCTV-2					VC_238_0	Clustered	2
Halovirus~HHTV-2					VC_238_0	Clustered	2
Pseudomonas~phage~Lu11	Jumbo phage	Caudovirales	Myoviridae		VC_239_0	Clustered	2	280538	NC_017972	Adriaenssens, E. M., Mattheus, W., Cornelissen, A., Shaburova, O., Krylov, V. N., Kropinski, A. M., & Lavigne, R. (2012). Complete genome sequence of the giant Pseudomonas phage Lu11. Journal of virology, 86(11), 6369–6370.
Pseudomonas~phage~PaBG	Jumbo phage	Caudovirales	Myoviridae		VC_239_0	Clustered	2	258139	NC_022096	Sykilinda, N.N., Bondar, A.A., Gorshkova, A.S., Kurochkina, L.P., Kulikov, E.E., Shneider, M.M., et al. (2014) Complete genome sequence of the novel giant Pseudomonas phage PaBG. Genome Announc 2: e00929– e00913.
Lactococcus~phage~28201		Caudovirales	Siphoviridae		VC_24_0	Clustered	14
Lactococcus~phage~50101		Caudovirales	Siphoviridae		VC_24_0	Clustered	14
Lactococcus~phage~63301		Caudovirales	Siphoviridae		VC_24_0	Clustered	14
Lactococcus~phage~98201		Caudovirales	Siphoviridae		VC_24_0	Clustered	14
Lactococcus~phage~bIL285		Caudovirales	Siphoviridae		VC_24_0	Clustered	14
Lactococcus~phage~bIL286		Caudovirales	Siphoviridae		VC_24_0	Clustered	14
Lactococcus~phage~bIL309		Caudovirales	Siphoviridae		VC_24_0	Clustered	14
Lactococcus~phage~BK5-T		Caudovirales	Siphoviridae		VC_24_0	Clustered	14
Lactococcus~phage~BM13		Caudovirales	Siphoviridae		VC_24_0	Clustered	14
Lactococcus~phage~phiLC3		Caudovirales	Siphoviridae		VC_24_0	Clustered	14
Lactococcus~phage~r1t		Caudovirales	Siphoviridae		VC_24_0	Clustered	14
Lactococcus~phage~TP901-1		Caudovirales	Siphoviridae		VC_24_0	Clustered	14
Lactococcus~phage~Tuc2009		Caudovirales	Siphoviridae		VC_24_0	Clustered	14
Lactococcus~phage~ul36		Caudovirales	Siphoviridae		VC_24_0	Clustered	14
Ralstonia~phage~RS603			Inoviridae	Habenivirus	VC_240_0	Clustered	3
Ralstonia~phage~RSM1			Inoviridae	Habenivirus	VC_240_0	Clustered	3
Ralstonia~phage~RSM3			Inoviridae	Habenivirus	VC_240_0	Clustered	3
Stenotrophomonas~phage~phiSHP2			Inoviridae		VC_241_0	Clustered	4
Stenotrophomonas~phage~PSH1			Inoviridae		VC_241_0	Clustered	4
Stenotrophomonas~phage~SMA7			Inoviridae		VC_241_0	Clustered	4
Stenotrophomonas~phage~SMA9			Inoviridae		VC_241_0	Clustered	4
Vibrio~phage~J2		Caudovirales	Podoviridae	Vp5virus	VC_242_0	Clustered	5
Vibrio~phage~phiVC8		Caudovirales	Podoviridae	Vp5virus	VC_242_0	Clustered	5
Vibrio~phage~QH		Caudovirales	Podoviridae	Vp5virus	VC_242_0	Clustered	5
Vibrio~phage~VP2		Caudovirales	Podoviridae	Vp5virus	VC_242_0	Clustered	5
Vibrio~phage~VP5		Caudovirales	Podoviridae	Vp5virus	VC_242_0	Clustered	5
Cyanophage~PP		Caudovirales	Podoviridae		VC_243_0	Clustered	2
Phormidium~virus~WMP3		Caudovirales	Podoviridae		VC_243_0	Clustered	2
Archaeal~BJ1~virus		Caudovirales	Siphoviridae		VC_244_0	Clustered	2
Halorubrum~phage~CGphi46					VC_244_0	Clustered	2
Bacillus~phage~Bam35c			Tectiviridae	Betatectivirus	VC_246_0	Clustered	4
Bacillus~phage~GIL16c			Tectiviridae	Betatectivirus	VC_246_0	Clustered	4
Bacillus~phage~Wip1			Tectiviridae	Betatectivirus	VC_246_0	Clustered	4
Bacillus~virus~AP50			Tectiviridae	Betatectivirus	VC_246_0	Clustered	4
Clostridium~phage~phiCP7R		Caudovirales	Podoviridae		VC_247_0	Clustered	3
Clostridium~phage~phiCPV4		Caudovirales	Podoviridae		VC_247_0	Clustered	3
Clostridium~phage~phiZP2		Caudovirales	Podoviridae		VC_247_0	Clustered	3
Enterobacteria~phage~fd			Inoviridae	Inovirus	VC_248_0	Clustered	3
Enterobacteria~phage~If1			Inoviridae		VC_248_0	Clustered	3
Escherichia~virus~M13			Inoviridae	Inovirus	VC_248_0	Clustered	3
Flavobacterium~phage~1H		Caudovirales	Podoviridae		VC_249_0	Clustered	3
Flavobacterium~phage~2A		Caudovirales	Podoviridae		VC_249_0	Clustered	3
Flavobacterium~phage~6H		Caudovirales	Podoviridae		VC_249_0	Clustered	3
Bacillus~phage~Belinda		Caudovirales	Myoviridae	Wphvirus	VC_25_0	Clustered	16
Bacillus~phage~BPS10C		Caudovirales	Myoviridae	Wphvirus	VC_25_0	Clustered	16
Bacillus~phage~BPS13		Caudovirales	Myoviridae	Wphvirus	VC_25_0	Clustered	16
Bacillus~phage~DIGNKC		Caudovirales	Myoviridae	Wphvirus	VC_25_0	Clustered	16
Bacillus~phage~DirtyBetty		Caudovirales	Myoviridae	Wphvirus	VC_25_0	Clustered	16
Bacillus~phage~Eyuki		Caudovirales	Myoviridae	Wphvirus	VC_25_0	Clustered	16
Bacillus~phage~Hakuna		Caudovirales	Myoviridae	Wphvirus	VC_25_0	Clustered	16
Bacillus~phage~Kida		Caudovirales	Myoviridae	Wphvirus	VC_25_0	Clustered	16
Bacillus~phage~Megatron		Caudovirales	Myoviridae	Wphvirus	VC_25_0	Clustered	16
Bacillus~phage~Nemo		Caudovirales	Myoviridae	Wphvirus	VC_25_0	Clustered	16
Bacillus~phage~Nigalana		Caudovirales	Myoviridae	Wphvirus	VC_25_0	Clustered	16
Bacillus~phage~NotTheCreek		Caudovirales	Myoviridae	Wphvirus	VC_25_0	Clustered	16
Bacillus~phage~SageFayge		Caudovirales	Myoviridae	Wphvirus	VC_25_0	Clustered	16
Bacillus~phage~SalinJah		Caudovirales	Myoviridae	Wphvirus	VC_25_0	Clustered	16
Bacillus~phage~W.Ph.		Caudovirales	Myoviridae	Wphvirus	VC_25_0	Clustered	16
Bacillus~phage~Zuko		Caudovirales	Myoviridae	Wphvirus	VC_25_0	Clustered	16
Bacillus~phage~BCP78		Caudovirales	Myoviridae	Tsarbombavirus	VC_25_10	Clustered	2
Bacillus~phage~TsarBomba		Caudovirales	Myoviridae	Tsarbombavirus	VC_25_10	Clustered	2
Bacillus~phage~Bcp1		Caudovirales	Myoviridae	Bc431virus	VC_25_11	Clustered	5
Bacillus~phage~BCP8-2		Caudovirales	Myoviridae	Bc431virus	VC_25_11	Clustered	5
Bacillus~phage~Deep~Blue		Caudovirales	Myoviridae	Bc431virus	VC_25_11	Clustered	5
Bacillus~phage~JBP901		Caudovirales	Myoviridae	Bc431virus	VC_25_11	Clustered	5
Bacillus~phage~vB_BceM_Bc431v3		Caudovirales	Myoviridae	Bc431virus	VC_25_11	Clustered	5
Bacillus~phage~Bobb		Caudovirales	Myoviridae	Agatevirus	VC_25_12	Clustered	3
Bacillus~phage~Bp8p-C		Caudovirales	Myoviridae	Agatevirus	VC_25_12	Clustered	3
Bacillus~phage~phiAGATE		Caudovirales	Myoviridae	Agatevirus	VC_25_12	Clustered	3
Bacillus~phage~Grass		Caudovirales	Myoviridae	Nit1virus	VC_25_13	Clustered	2
Bacillus~phage~phiNIT1		Caudovirales	Myoviridae	Nit1virus	VC_25_13	Clustered	2
Bacillus~phage~Eldridge		Caudovirales	Myoviridae		VC_25_14	Clustered	2
Bacillus~phage~Moonbeam		Caudovirales	Myoviridae		VC_25_14	Clustered	2
Listeria~phage~List-36		Caudovirales	Myoviridae	P100virus	VC_25_3	Clustered	8
Listeria~phage~LMSP-25		Caudovirales	Myoviridae	P100virus	VC_25_3	Clustered	8
Listeria~phage~LMTA-148		Caudovirales	Myoviridae	P100virus	VC_25_3	Clustered	8
Listeria~phage~LP-048		Caudovirales	Myoviridae	P100virus	VC_25_3	Clustered	8
Listeria~phage~LP-083-2		Caudovirales	Myoviridae	P100virus	VC_25_3	Clustered	8
Listeria~phage~LP-125		Caudovirales	Myoviridae	P100virus	VC_25_3	Clustered	8
Listeria~phage~vB_LmoM_AG20		Caudovirales	Myoviridae	P100virus	VC_25_3	Clustered	8
Listeria~virus~A511		Caudovirales	Myoviridae	P100virus	VC_25_3	Clustered	8
Staphylococcus~phage~812		Caudovirales	Myoviridae	Kayvirus	VC_25_4	Clustered	13
Staphylococcus~phage~GH15		Caudovirales	Myoviridae	Kayvirus	VC_25_4	Clustered	13
Staphylococcus~phage~JD007		Caudovirales	Myoviridae	Kayvirus	VC_25_4	Clustered	13
Staphylococcus~phage~MCE-2014		Caudovirales	Myoviridae	Kayvirus	VC_25_4	Clustered	13
Staphylococcus~phage~P108		Caudovirales	Myoviridae	Kayvirus	VC_25_4	Clustered	13
Staphylococcus~phage~phiIPLA-RODI		Caudovirales	Myoviridae	Kayvirus	VC_25_4	Clustered	13
Staphylococcus~phage~phiSA12		Caudovirales	Myoviridae	Kayvirus	VC_25_4	Clustered	13
Staphylococcus~phage~S25-3		Caudovirales	Myoviridae	Kayvirus	VC_25_4	Clustered	13
Staphylococcus~phage~S25-4		Caudovirales	Myoviridae	Kayvirus	VC_25_4	Clustered	13
Staphylococcus~phage~Sb-1		Caudovirales	Myoviridae	Kayvirus	VC_25_4	Clustered	13
Staphylococcus~phage~Team1		Caudovirales	Myoviridae	Kayvirus	VC_25_4	Clustered	13
Staphylococcus~virus~G1		Caudovirales	Myoviridae	Kayvirus	VC_25_4	Clustered	13
Staphylococcus~virus~K		Caudovirales	Myoviridae	Kayvirus	VC_25_4	Clustered	13
Staphylococcus~phage~Stau2		Caudovirales	Myoviridae	Silviavirus	VC_25_5	Clustered	4
Staphylococcus~phage~vB_SauM_Remus		Caudovirales	Myoviridae	Silviavirus	VC_25_5	Clustered	4
Staphylococcus~phage~vB_SauM_Romulus		Caudovirales	Myoviridae	Silviavirus	VC_25_5	Clustered	4
Staphylococcus~virus~SA11		Caudovirales	Myoviridae	Silviavirus	VC_25_5	Clustered	4
Staphylococcus~phage~phiIPLA-C1C		Caudovirales	Myoviridae	Sep1virus	VC_25_6	Clustered	2	140961	NC_028962	Gutiérrez, D., Vandenheuvel, D., Martínez, B., Rodríguez, A., Lavigne, R., & García, P. (2015). Two Phages, phiIPLA-RODI and phiIPLA-C1C, Lyse Mono- and Dual-Species Staphylococcal Biofilms. Applied and environmental microbiology, 81(10), 3336–3348.
Staphylococcus~virus~Twort		Caudovirales	Myoviridae	Twortvirus	VC_25_6	Clustered	2	130706	NC_007021	Kwan, T., Liu, J., DuBow, M., Gros, P., & Pelletier, J. (2005). The complete genomes and proteomes of 27 Staphylococcus aureus bacteriophages. Proceedings of the National Academy of Sciences of the United States of America, 102(14), 5174–5179.
Bacillus~phage~Bastille		Caudovirales	Myoviridae	Bastillevirus	VC_25_7	Clustered	4
Bacillus~phage~CAM003		Caudovirales	Myoviridae	Bastillevirus	VC_25_7	Clustered	4
Bacillus~phage~Evoli		Caudovirales	Myoviridae	Bastillevirus	VC_25_7	Clustered	4
Bacillus~phage~Hoody~T		Caudovirales	Myoviridae	Bastillevirus	VC_25_7	Clustered	4
Bacillus~phage~AvesoBmore		Caudovirales	Myoviridae	B4virus	VC_25_8	Clustered	5
Bacillus~phage~BigBertha		Caudovirales	Myoviridae	B4virus	VC_25_8	Clustered	5
Bacillus~phage~Phrodo		Caudovirales	Myoviridae	B4virus	VC_25_8	Clustered	5
Bacillus~phage~Riley		Caudovirales	Myoviridae	B4virus	VC_25_8	Clustered	5
Bacillus~phage~Troll		Caudovirales	Myoviridae	B4virus	VC_25_8	Clustered	5
Bacillus~phage~B4		Caudovirales	Myoviridae	B4virus	VC_25_9	Clustered	2
Bacillus~phage~Spock		Caudovirales	Myoviridae	B4virus	VC_25_9	Clustered	2
Haloarcula~californiae~icosahedral~virus~1			Sphaerolipoviridae	Alphasphaerolipovirus	VC_250_0	Clustered	4
Haloarcula~hispanica~icosahedral~virus~2			Sphaerolipoviridae	Alphasphaerolipovirus	VC_250_0	Clustered	4
Haloarcula~hispanica~virus~PH1			Sphaerolipoviridae	Alphasphaerolipovirus	VC_250_0	Clustered	4
Haloarcula~hispanica~virus~SH1			Sphaerolipoviridae	Alphasphaerolipovirus	VC_250_0	Clustered	4
Helicobacter~phage~1961P		Caudovirales	Podoviridae	Una961virus	VC_251_0	Clustered	4
Helicobacter~phage~KHP30		Caudovirales	Podoviridae	Una961virus	VC_251_0	Clustered	4
Helicobacter~phage~KHP40		Caudovirales	Podoviridae	Una961virus	VC_251_0	Clustered	4
Helicobacter~phage~phiHP33		Caudovirales	Podoviridae	Una961virus	VC_251_0	Clustered	4
Puniceispirillum~phage~HMO-2011		Caudovirales	Podoviridae		VC_252_0	Clustered	2
Vibrio~phage~CHOED		Caudovirales	Podoviridae		VC_252_0	Clustered	2
Ralstonia~phage~RSS0			Inoviridae		VC_253_0	Clustered	3
Ralstonia~phage~RSS1			Inoviridae		VC_253_0	Clustered	3
Ralstonia~phage~RSS20			Inoviridae		VC_253_0	Clustered	3
Acidianus~bottle-shaped~virus			Ampullaviridae	Ampullavirus	VC_254_0	Clustered	3
Acidianus~bottle-shaped~virus~2			Ampullaviridae	Ampullavirus	VC_254_0	Clustered	3
Acidianus~bottle-shaped~virus~3			Ampullaviridae	Ampullavirus	VC_254_0	Clustered	3
Arthrobacter~phage~BarretLemon		Caudovirales	Myoviridae	Marthavirus	VC_255_0	Clustered	2
Arthrobacter~phage~vB_ArtM-ArV1		Caudovirales	Myoviridae	Arv1virus	VC_255_0	Clustered	2
Cellulophaga~phage~phi12:1		Caudovirales	Siphoviridae	Cba181virus	VC_256_0	Clustered	3
Cellulophaga~phage~phi17:1		Caudovirales	Siphoviridae	Cba181virus	VC_256_0	Clustered	3
Cellulophaga~phage~phi18:1		Caudovirales	Siphoviridae	Cba181virus	VC_256_0	Clustered	3
Clavibacter~phage~CMP1		Caudovirales	Siphoviridae		VC_257_0	Clustered	3
Clavibacter~phage~CN1A		Caudovirales	Siphoviridae		VC_257_0	Clustered	3
Microbacterium~phage~vB_MoxS-ISF9		Caudovirales	Siphoviridae		VC_257_0	Clustered	3
Edwardsiella~phage~KF-1		Caudovirales	Podoviridae	Kf1virus	VC_258_0	Clustered	3
Pseudoalteromonas~phage~PH1		Caudovirales	Podoviridae	Kf1virus	VC_258_0	Clustered	3
Vibrio~phage~VPMS1		Caudovirales	Podoviridae	Kf1virus	VC_258_0	Clustered	3
Nonlabens~phage~P12024L		Caudovirales	Siphoviridae	P12024virus	VC_259_0	Clustered	2
Nonlabens~phage~P12024S		Caudovirales	Siphoviridae	P12024virus	VC_259_0	Clustered	2
Staphylococcus~phage~phi2958PVL		Caudovirales	Siphoviridae	Triavirus	VC_26_0	Clustered	13
Staphylococcus~phage~phi7401PVL		Caudovirales	Siphoviridae	Triavirus	VC_26_0	Clustered	13
Staphylococcus~phage~SMSAP5		Caudovirales	Siphoviridae	Triavirus	VC_26_0	Clustered	13
Staphylococcus~phage~StauST398-2		Caudovirales	Siphoviridae	Triavirus	VC_26_0	Clustered	13
Staphylococcus~phage~tp310-2		Caudovirales	Siphoviridae	Triavirus	VC_26_0	Clustered	13
Staphylococcus~phage~vB_SauS_phi2		Caudovirales	Siphoviridae	Triavirus	VC_26_0	Clustered	13
Staphylococcus~phage~YMC/09/04/R1988		Caudovirales	Siphoviridae	Triavirus	VC_26_0	Clustered	13
Staphylococcus~virus~3a		Caudovirales	Siphoviridae	Triavirus	VC_26_0	Clustered	13
Staphylococcus~virus~42e		Caudovirales	Siphoviridae	Triavirus	VC_26_0	Clustered	13
Staphylococcus~virus~47		Caudovirales	Siphoviridae	Triavirus	VC_26_0	Clustered	13
Staphylococcus~virus~IPLA35		Caudovirales	Siphoviridae	Triavirus	VC_26_0	Clustered	13
Staphylococcus~virus~phi12		Caudovirales	Siphoviridae	Triavirus	VC_26_0	Clustered	13
Staphylococcus~virus~phiSLT		Caudovirales	Siphoviridae	Triavirus	VC_26_0	Clustered	13
Pseudomonas~phage~phi13			Cystoviridae	Cystovirus	VC_260_0	Clustered	2
Pseudomonas~virus~phi6			Cystoviridae	Cystovirus	VC_260_0	Clustered	2
Pseudomonas~phage~phi12			Cystoviridae	Cystovirus	VC_261_0	Clustered	2
Pseudomonas~phage~phi2954			Cystoviridae	Cystovirus	VC_261_0	Clustered	2
Spiroplasma~phage~1-C74			Inoviridae	Vespertiliovirus	VC_262_0	Clustered	3
Spiroplasma~phage~1-R8A2B			Inoviridae	Vespertiliovirus	VC_262_0	Clustered	3
Spiroplasma~virus~SkV1CR23x			Inoviridae	Vespertiliovirus	VC_262_0	Clustered	3
uncultured~phage~WW-nAnB			Inoviridae		VC_263_0	Clustered	3
Uncultured~phage~WW-nAnB~strain~2			Inoviridae		VC_263_0	Clustered	3
Uncultured~phage~WW-nAnB~strain~3			Inoviridae		VC_263_0	Clustered	3
Arthrobacter~phage~KellEzio		Caudovirales	Siphoviridae	Kelleziovirus	VC_264_0	Clustered	2
Arthrobacter~phage~Kitkat		Caudovirales	Siphoviridae	Kelleziovirus	VC_264_0	Clustered	2
Cellulophaga~phage~phi12:2			Microviridae		VC_265_0	Clustered	2
Cellulophaga~phage~phi12a:1			Microviridae		VC_265_0	Clustered	2
Escherichia~virus~P1		Caudovirales	Myoviridae	P1virus	VC_266_0	Clustered	2
Salmonella~phage~SJ46		Caudovirales	Myoviridae	P1virus	VC_266_0	Clustered	2
Halogeometricum~pleomorphic~virus~1			Pleolipoviridae	Betapleolipovirus	VC_267_0	Clustered	2
Halorubrum~pleomorphic~virus~3			Pleolipoviridae	Betapleolipovirus	VC_267_0	Clustered	2
Methanobacterium~phage~psiM2		Caudovirales	Siphoviridae		VC_268_0	Clustered	2
Methanothermobacter~phage~psiM100		Caudovirales	Siphoviridae		VC_268_0	Clustered	2
Microcystis~phage~MaMV-DC		Caudovirales	Myoviridae		VC_269_0	Clustered	2
Microcystis~virus~Ma-LMM01		Caudovirales	Myoviridae		VC_269_0	Clustered	2
Staphylococcus~phage~3MRA		Caudovirales	Siphoviridae	Phietavirus	VC_27_0	Clustered	37
Staphylococcus~phage~B166		Caudovirales	Siphoviridae	Phietavirus	VC_27_0	Clustered	37
Staphylococcus~phage~B236		Caudovirales	Siphoviridae	Phietavirus	VC_27_0	Clustered	37
Staphylococcus~phage~DW2		Caudovirales	Siphoviridae	Phietavirus	VC_27_0	Clustered	37
Staphylococcus~phage~phiJB		Caudovirales	Siphoviridae	Phietavirus	VC_27_0	Clustered	37
Staphylococcus~phage~phiNM		Caudovirales	Siphoviridae	Phietavirus	VC_27_0	Clustered	37
Staphylococcus~phage~ROSA		Caudovirales	Siphoviridae	Phietavirus	VC_27_0	Clustered	37
Staphylococcus~phage~SA12		Caudovirales	Siphoviridae	Phietavirus	VC_27_0	Clustered	37
Staphylococcus~phage~SA13		Caudovirales	Siphoviridae	Phietavirus	VC_27_0	Clustered	37
Staphylococcus~phage~SA97		Caudovirales	Siphoviridae	Phietavirus	VC_27_0	Clustered	37
Staphylococcus~phage~StauST398-1		Caudovirales	Siphoviridae	Phietavirus	VC_27_0	Clustered	37
Staphylococcus~phage~StauST398-3		Caudovirales	Siphoviridae	Phietavirus	VC_27_0	Clustered	37
Staphylococcus~phage~StauST398-5		Caudovirales	Siphoviridae	Phietavirus	VC_27_0	Clustered	37
Staphylococcus~virus~11		Caudovirales	Siphoviridae	Phietavirus	VC_27_0	Clustered	37
Staphylococcus~virus~187		Caudovirales	Siphoviridae	Phietavirus	VC_27_0	Clustered	37
Staphylococcus~virus~29		Caudovirales	Siphoviridae	Phietavirus	VC_27_0	Clustered	37
Staphylococcus~virus~52a		Caudovirales	Siphoviridae	Phietavirus	VC_27_0	Clustered	37
Staphylococcus~virus~53		Caudovirales	Siphoviridae	Phietavirus	VC_27_0	Clustered	37
Staphylococcus~virus~55		Caudovirales	Siphoviridae	Phietavirus	VC_27_0	Clustered	37
Staphylococcus~virus~69		Caudovirales	Siphoviridae	Phietavirus	VC_27_0	Clustered	37
Staphylococcus~virus~71		Caudovirales	Siphoviridae	Phietavirus	VC_27_0	Clustered	37
Staphylococcus~virus~80		Caudovirales	Siphoviridae	Phietavirus	VC_27_0	Clustered	37
Staphylococcus~virus~80alpha		Caudovirales	Siphoviridae	Phietavirus	VC_27_0	Clustered	37
Staphylococcus~virus~85		Caudovirales	Siphoviridae	Phietavirus	VC_27_0	Clustered	37
Staphylococcus~virus~88		Caudovirales	Siphoviridae	Phietavirus	VC_27_0	Clustered	37
Staphylococcus~virus~92		Caudovirales	Siphoviridae	Phietavirus	VC_27_0	Clustered	37
Staphylococcus~virus~96		Caudovirales	Siphoviridae	Phietavirus	VC_27_0	Clustered	37
Staphylococcus~virus~IPLA88		Caudovirales	Siphoviridae	Phietavirus	VC_27_0	Clustered	37
Staphylococcus~virus~phiETA		Caudovirales	Siphoviridae	Phietavirus	VC_27_0	Clustered	37
Staphylococcus~virus~phiETA2		Caudovirales	Siphoviridae	Phietavirus	VC_27_0	Clustered	37
Staphylococcus~virus~phiETA3		Caudovirales	Siphoviridae	Phietavirus	VC_27_0	Clustered	37
Staphylococcus~virus~phiMR11		Caudovirales	Siphoviridae	Phietavirus	VC_27_0	Clustered	37
Staphylococcus~virus~phiMR25		Caudovirales	Siphoviridae	Phietavirus	VC_27_0	Clustered	37
Staphylococcus~virus~phiNM2		Caudovirales	Siphoviridae	Phietavirus	VC_27_0	Clustered	37
Staphylococcus~virus~phiNM4		Caudovirales	Siphoviridae	Phietavirus	VC_27_0	Clustered	37
Staphylococcus~virus~SAP26		Caudovirales	Siphoviridae	Phietavirus	VC_27_0	Clustered	37
Staphylococcus~virus~X2		Caudovirales	Siphoviridae	Phietavirus	VC_27_0	Clustered	37
Phormidium~phage~MIS-PhV1A					VC_270_0	Clustered	2
Phormidium~phage~MIS-PhV1B					VC_270_0	Clustered	2
Polaribacter~phage~P12002L		Caudovirales	Siphoviridae	P12002virus	VC_271_0	Clustered	2
Polaribacter~phage~P12002S		Caudovirales	Siphoviridae	P12002virus	VC_271_0	Clustered	2
Pseudomonas~phage~PaP2		Caudovirales	Podoviridae		VC_272_0	Clustered	2
Pseudomonas~virus~119X		Caudovirales	Podoviridae		VC_272_0	Clustered	2
Pyrobaculum~spherical~virus			Globuloviridae	Globulovirus	VC_273_0	Clustered	2
Thermoproteus~tenax~spherical~virus~1			Globuloviridae	Globulovirus	VC_273_0	Clustered	2
Sulfolobus~turreted~icosahedral~virus~1			Turriviridae	Alphaturrivirus	VC_274_0	Clustered	2
Sulfolobus~turreted~icosahedral~virus~2			Turriviridae	Alphaturrivirus	VC_274_0	Clustered	2
Thermus~phage~phiYS40		Caudovirales	Myoviridae		VC_275_0	Clustered	2
Thermus~phage~TMA		Caudovirales	Myoviridae		VC_275_0	Clustered	2
Thermus~virus~IN93			Sphaerolipoviridae	Gammasphaerolipovirus	VC_276_0	Clustered	2
Thermus~virus~P23-77			Sphaerolipoviridae	Gammasphaerolipovirus	VC_276_0	Clustered	2
Thermus~virus~P23-45		Caudovirales	Siphoviridae	P23virus	VC_277_0	Clustered	2
Thermus~virus~P74-26		Caudovirales	Siphoviridae	P23virus	VC_277_0	Clustered	2
Vibrio~phage~fs2			Inoviridae	Saetivirus	VC_278_0	Clustered	2
Vibrio~phage~VFJ			Inoviridae	Saetivirus	VC_278_0	Clustered	2
Mycobacterium~phage~Cheetobro		Caudovirales	Siphoviridae	Tm4virus	VC_28_0	Clustered	2
Mycobacterium~virus~Fionnbarth		Caudovirales	Siphoviridae	Tm4virus	VC_28_0	Clustered	2
Mycobacterium~phage~Gengar		Caudovirales	Siphoviridae	Tm4virus	VC_28_1	Clustered	5
Mycobacterium~phage~Kratio		Caudovirales	Siphoviridae	Tm4virus	VC_28_1	Clustered	5
Mycobacterium~phage~OkiRoe		Caudovirales	Siphoviridae	Tm4virus	VC_28_1	Clustered	5
Mycobacterium~phage~Omnicron		Caudovirales	Siphoviridae	Tm4virus	VC_28_1	Clustered	5
Mycobacterium~virus~Larva		Caudovirales	Siphoviridae	Tm4virus	VC_28_1	Clustered	5
Mycobacterium~phage~BarrelRoll		Caudovirales	Siphoviridae	Tm4virus	VC_28_2	Clustered	12
Mycobacterium~phage~Enkosi		Caudovirales	Siphoviridae	Tm4virus	VC_28_2	Clustered	12
Mycobacterium~phage~Keshu		Caudovirales	Siphoviridae	Tm4virus	VC_28_2	Clustered	12
Mycobacterium~phage~Milly		Caudovirales	Siphoviridae	Tm4virus	VC_28_2	Clustered	12
Mycobacterium~phage~Mufasa		Caudovirales	Siphoviridae	Tm4virus	VC_28_2	Clustered	12
Mycobacterium~phage~Murucutumbu		Caudovirales	Siphoviridae	Tm4virus	VC_28_2	Clustered	12
Mycobacterium~phage~ShedlockHolmes		Caudovirales	Siphoviridae	Tm4virus	VC_28_2	Clustered	12
Mycobacterium~phage~TM4		Caudovirales	Siphoviridae	Tm4virus	VC_28_2	Clustered	12
Mycobacterium~phage~Validus		Caudovirales	Siphoviridae	Tm4virus	VC_28_2	Clustered	12
Mycobacterium~phage~ZoeJ		Caudovirales	Siphoviridae	Tm4virus	VC_28_2	Clustered	12
Mycobacterium~virus~Angelica		Caudovirales	Siphoviridae	Tm4virus	VC_28_2	Clustered	12
Mycobacterium~virus~Crimd		Caudovirales	Siphoviridae	Tm4virus	VC_28_2	Clustered	12
Enterobacteria~phage~cdtI		Caudovirales	Siphoviridae		VC_29_0	Clustered	9
Enterobacteria~phage~HK225		Caudovirales	Siphoviridae		VC_29_0	Clustered	9
Enterobacteria~phage~mEp237		Caudovirales	Siphoviridae		VC_29_0	Clustered	9
Enterobacteria~phage~mEp460		Caudovirales	Siphoviridae		VC_29_0	Clustered	9
Enterobacteria~phage~phi80		Caudovirales	Siphoviridae		VC_29_0	Clustered	9
Escherichia~virus~N15		Caudovirales	Siphoviridae	N15virus	VC_29_0	Clustered	9
Phage~Gifsy-1					VC_29_0	Clustered	9
Phage~Gifsy-2					VC_29_0	Clustered	9
Salmonella~phage~Fels-1					VC_29_0	Clustered	9
Escherichia~phage~121Q	Jumbo phage	Caudovirales	Myoviridae		VC_3_0	Clustered	2	348532	NC_025447	Ackermann, H. W., & Nguyen, T. M. (1983). Sewage coliphages studied by electron microscopy. Applied and environmental microbiology, 45(3), 1049–1059.
Escherichia~phage~PBECO~4	Jumbo phage	Caudovirales	Myoviridae		VC_3_0	Clustered	2	348113	NC_027364	Kim, M. S., Hong, S. S., Park, K., & Myung, H. (2013). Genomic analysis of bacteriophage PBECO4 infecting Escherichia coli O157:H7. Archives of virology, 158(11), 2399–2403.
Mycobacterium~phage~BigNuz		Caudovirales	Siphoviridae	Bignuzvirus	VC_30_0	Clustered	7
Mycobacterium~phage~Brusacoram		Caudovirales	Siphoviridae	Fishburnevirus	VC_30_0	Clustered	7
Mycobacterium~phage~Donovan		Caudovirales	Siphoviridae	Fishburnevirus	VC_30_0	Clustered	7
Mycobacterium~phage~Fishburne		Caudovirales	Siphoviridae	Fishburnevirus	VC_30_0	Clustered	7
Mycobacterium~phage~Malithi		Caudovirales	Siphoviridae	Fishburnevirus	VC_30_0	Clustered	7
Mycobacterium~phage~Phayonce		Caudovirales	Siphoviridae	Phayoncevirus	VC_30_0	Clustered	7
Mycobacterium~phage~Shipwreck		Caudovirales	Siphoviridae	Fishburnevirus	VC_30_0	Clustered	7
Lactobacillus~phage~A2		Caudovirales	Siphoviridae		VC_31_0	Clustered	11
Lactobacillus~phage~CL1		Caudovirales	Siphoviridae		VC_31_0	Clustered	11
Lactobacillus~phage~CL2		Caudovirales	Siphoviridae		VC_31_0	Clustered	11
Lactobacillus~phage~iLp1308		Caudovirales	Siphoviridae		VC_31_0	Clustered	11
Lactobacillus~phage~iLp84		Caudovirales	Siphoviridae		VC_31_0	Clustered	11
Lactobacillus~phage~J-1		Caudovirales	Siphoviridae		VC_31_0	Clustered	11
Lactobacillus~phage~Lc-Nu		Caudovirales	Siphoviridae		VC_31_0	Clustered	11
Lactobacillus~phage~Lrm1		Caudovirales	Siphoviridae		VC_31_0	Clustered	11
Lactobacillus~phage~phiAT3		Caudovirales	Siphoviridae		VC_31_0	Clustered	11
Lactobacillus~phage~PL-1		Caudovirales	Siphoviridae		VC_31_0	Clustered	11
Lactobacillus~phage~PLE3		Caudovirales	Siphoviridae		VC_31_0	Clustered	11
Staphylococcus~phage~23MRA		Caudovirales	Siphoviridae	Biseptimavirus	VC_32_0	Clustered	17
Staphylococcus~phage~JS01		Caudovirales	Siphoviridae	Biseptimavirus	VC_32_0	Clustered	17
Staphylococcus~phage~P954		Caudovirales	Siphoviridae	Biseptimavirus	VC_32_0	Clustered	17
Staphylococcus~phage~phi5967PVL		Caudovirales	Siphoviridae	Biseptimavirus	VC_32_0	Clustered	17
Staphylococcus~phage~phiBU01		Caudovirales	Siphoviridae	Biseptimavirus	VC_32_0	Clustered	17
Staphylococcus~phage~phiN315		Caudovirales	Siphoviridae		VC_32_0	Clustered	17
Staphylococcus~phage~phiNM3		Caudovirales	Siphoviridae	Biseptimavirus	VC_32_0	Clustered	17
Staphylococcus~phage~phiPVL-CN125		Caudovirales	Siphoviridae	Biseptimavirus	VC_32_0	Clustered	17
Staphylococcus~phage~phiSa119		Caudovirales	Siphoviridae	Biseptimavirus	VC_32_0	Clustered	17
Staphylococcus~phage~PVL		Caudovirales	Siphoviridae	Biseptimavirus	VC_32_0	Clustered	17
Staphylococcus~phage~StauST398-4		Caudovirales	Siphoviridae	Biseptimavirus	VC_32_0	Clustered	17
Staphylococcus~phage~tp310-1		Caudovirales	Siphoviridae	Biseptimavirus	VC_32_0	Clustered	17
Staphylococcus~phage~tp310-3		Caudovirales	Siphoviridae	Biseptimavirus	VC_32_0	Clustered	17
Staphylococcus~prophage~phiPV83		Caudovirales	Siphoviridae	Biseptimavirus	VC_32_0	Clustered	17
Staphylococcus~virus~108PVL		Caudovirales	Siphoviridae	Biseptimavirus	VC_32_0	Clustered	17
Staphylococcus~virus~13		Caudovirales	Siphoviridae	Biseptimavirus	VC_32_0	Clustered	17
Staphylococcus~virus~77		Caudovirales	Siphoviridae	Biseptimavirus	VC_32_0	Clustered	17
Enterobacteria~phage~phi92		Caudovirales	Myoviridae		VC_33_0	Clustered	2
Escherichia~phage~phAPEC8		Caudovirales	Myoviridae		VC_33_0	Clustered	2
Escherichia~phage~EK99P-1		Caudovirales	Siphoviridae	Hk578virus	VC_34_0	Clustered	10
Escherichia~phage~Envy		Caudovirales	Siphoviridae	Hk578virus	VC_34_0	Clustered	10
Escherichia~phage~Gluttony		Caudovirales	Siphoviridae	Hk578virus	VC_34_0	Clustered	10
Escherichia~phage~HK578		Caudovirales	Siphoviridae	Hk578virus	VC_34_0	Clustered	10
Escherichia~phage~slur05		Caudovirales	Siphoviridae	Hk578virus	VC_34_0	Clustered	10
Escherichia~phage~YD-2008.s		Caudovirales	Siphoviridae	Hk578virus	VC_34_0	Clustered	10
Escherichia~virus~JL1		Caudovirales	Siphoviridae	Hk578virus	VC_34_0	Clustered	10
Escherichia~virus~SSL2009a		Caudovirales	Siphoviridae	Hk578virus	VC_34_0	Clustered	10
Shigella~phage~EP23		Caudovirales	Siphoviridae	Hk578virus	VC_34_0	Clustered	10
Sodalis~phage~SO1		Caudovirales	Siphoviridae	Hk578virus	VC_34_0	Clustered	10
Acinetobacter~phage~AB3		Caudovirales	Podoviridae	Fri1virus	VC_35_0	Clustered	10
Acinetobacter~phage~Abp1		Caudovirales	Podoviridae	Fri1virus	VC_35_0	Clustered	10
Acinetobacter~phage~Fri1		Caudovirales	Podoviridae	Fri1virus	VC_35_0	Clustered	10
Acinetobacter~phage~IME200		Caudovirales	Podoviridae	Fri1virus	VC_35_0	Clustered	10
Acinetobacter~phage~Petty		Caudovirales	Podoviridae	Fri1virus	VC_35_0	Clustered	10
Acinetobacter~phage~phiAB1		Caudovirales	Podoviridae	Fri1virus	VC_35_0	Clustered	10
Acinetobacter~phage~phiAB6		Caudovirales	Podoviridae	Fri1virus	VC_35_0	Clustered	10
Acinetobacter~phage~vB_AbaP_Acibel007		Caudovirales	Podoviridae	Fri1virus	VC_35_0	Clustered	10
Acinetobacter~phage~vB_AbaP_PD-6A3		Caudovirales	Podoviridae	Fri1virus	VC_35_0	Clustered	10
Acinetobacter~phage~vB_AbaP_PD-AB9		Caudovirales	Podoviridae	Fri1virus	VC_35_0	Clustered	10
Mycobacterium~phage~Catdawg		Caudovirales	Siphoviridae	Corndogvirus	VC_36_0	Clustered	4
Mycobacterium~phage~Dylan		Caudovirales	Siphoviridae	Corndogvirus	VC_36_0	Clustered	4
Mycobacterium~virus~Corndog		Caudovirales	Siphoviridae	Corndogvirus	VC_36_0	Clustered	4
Mycobacterium~virus~Firecracker		Caudovirales	Siphoviridae	Corndogvirus	VC_36_0	Clustered	4
Gordonia~phage~Cozz		Caudovirales	Siphoviridae		VC_37_0	Clustered	3
Gordonia~phage~Emalyn		Caudovirales	Siphoviridae		VC_37_0	Clustered	3
Gordonia~phage~GTE2		Caudovirales	Siphoviridae		VC_37_0	Clustered	3
Enterobacteria~phage~mEp043~c-1		Caudovirales	Siphoviridae		VC_38_0	Clustered	2
Enterobacterial~phage~mEp213		Caudovirales	Siphoviridae		VC_38_0	Clustered	2
Enterobacteria~phage~HK629		Caudovirales	Siphoviridae	Lambdavirus	VC_38_1	Clustered	3
Enterobacteria~phage~HK630		Caudovirales	Siphoviridae	Lambdavirus	VC_38_1	Clustered	3
Escherichia~virus~Lambda		Caudovirales	Siphoviridae	Lambdavirus	VC_38_1	Clustered	3
Escherichia~phage~Stx2~II		Caudovirales	Podoviridae	Nona33virus	VC_39_0	Clustered	2
Escherichia~Stx1~converting~phage		Caudovirales	Podoviridae	Nona33virus	VC_39_0	Clustered	2
Enterobacteria~phage~933W		Caudovirales	Podoviridae	Nona33virus	VC_39_1	Clustered	13
Enterobacteria~phage~VT2-Sakai		Caudovirales	Podoviridae	Nona33virus	VC_39_1	Clustered	13
Enterobacteria~phage~VT2phi_272		Caudovirales	Podoviridae	Tl2011virus	VC_39_1	Clustered	13
Escherichia~phage~Min27		Caudovirales	Podoviridae	Nona33virus	VC_39_1	Clustered	13
Escherichia~phage~P13374		Caudovirales	Podoviridae	Tl2011virus	VC_39_1	Clustered	13
Escherichia~phage~PA2		Caudovirales	Podoviridae	Tl2011virus	VC_39_1	Clustered	13
Escherichia~phage~phi191		Caudovirales	Podoviridae	Tl2011virus	VC_39_1	Clustered	13
Escherichia~phage~TL-2011c		Caudovirales	Podoviridae	Tl2011virus	VC_39_1	Clustered	13
Escherichia~phage~vB_EcoP_24B		Caudovirales	Podoviridae	Nona33virus	VC_39_1	Clustered	13
Shigella~phage~75/02~Stx		Caudovirales	Podoviridae	Pocjvirus	VC_39_1	Clustered	13
Shigella~phage~POCJ13		Caudovirales	Podoviridae	Pocjvirus	VC_39_1	Clustered	13
Shigella~phage~Ss-VASD		Caudovirales	Podoviridae	Tl2011virus	VC_39_1	Clustered	13
Stx2-converting~phage~86		Caudovirales	Podoviridae	Nona33virus	VC_39_1	Clustered	13
Prochlorococcus~phage~MED4-213		Caudovirales	Myoviridae		VC_4_0	Clustered	3
Prochlorococcus~phage~P-HM1		Caudovirales	Myoviridae		VC_4_0	Clustered	3
Prochlorococcus~phage~P-HM2		Caudovirales	Myoviridae		VC_4_0	Clustered	3
Synechococcus~phage~S-CAM22		Caudovirales	Myoviridae		VC_4_10	Clustered	2
Synechococcus~phage~S-IOM18		Caudovirales	Myoviridae		VC_4_10	Clustered	2
Synechococcus~phage~S-CAM1		Caudovirales	Myoviridae		VC_4_11	Clustered	2
Synechococcus~phage~S-CAM3		Caudovirales	Myoviridae		VC_4_11	Clustered	2
Prochlorococcus~phage~P-SSM3		Caudovirales	Myoviridae		VC_4_14	Clustered	2
Prochlorococcus~phage~P-SSM4		Caudovirales	Myoviridae		VC_4_14	Clustered	2
Cyanophage~P-RSM1		Caudovirales	Myoviridae		VC_4_15	Clustered	2
Synechococcus~phage~metaG-MbCM1		Caudovirales	Myoviridae		VC_4_15	Clustered	2
Synechococcus~phage~ACG-2014e		Caudovirales	Myoviridae		VC_4_30	Clustered	4
Synechococcus~phage~ACG-2014i		Caudovirales	Myoviridae		VC_4_30	Clustered	4
Synechococcus~phage~ACG-2014j		Caudovirales	Myoviridae		VC_4_30	Clustered	4
Synechococcus~phage~S-CAM4		Caudovirales	Myoviridae		VC_4_30	Clustered	4
Cyanophage~Syn30		Caudovirales	Myoviridae		VC_4_6	Clustered	3
Synechococcus~phage~S-SM1		Caudovirales	Myoviridae		VC_4_6	Clustered	3
Synechococcus~phage~S-SSM5		Caudovirales	Myoviridae		VC_4_6	Clustered	3
Prochlorococcus~phage~Syn33		Caudovirales	Myoviridae		VC_4_8	Clustered	7
Synechococcus~phage~ACG-2014b		Caudovirales	Myoviridae		VC_4_8	Clustered	7
Synechococcus~phage~ACG-2014c		Caudovirales	Myoviridae		VC_4_8	Clustered	7
Synechococcus~phage~ACG-2014g		Caudovirales	Myoviridae		VC_4_8	Clustered	7
Synechococcus~phage~S-CAM8		Caudovirales	Myoviridae		VC_4_8	Clustered	7
Synechococcus~phage~S-MbCM100		Caudovirales	Myoviridae		VC_4_8	Clustered	7
Synechococcus~phage~S-RIM2~R1_1999		Caudovirales	Myoviridae		VC_4_8	Clustered	7
Cyanophage~S-RIM50		Caudovirales	Myoviridae		VC_4_9	Clustered	2
Synechococcus~phage~S-RIM8~A.HR1		Caudovirales	Myoviridae		VC_4_9	Clustered	2
Mycobacterium~phage~Muddy		Caudovirales	Siphoviridae	Ff47virus	VC_40_0	Clustered	2
Mycobacterium~phage~vB_MapS_FF47		Caudovirales	Siphoviridae	Ff47virus	VC_40_0	Clustered	2
Pseudomonas~phage~phi297		Caudovirales	Siphoviridae		VC_41_0	Clustered	2
Pseudomonas~phage~YMC11/07/P54_PAE_BP		Caudovirales	Siphoviridae		VC_41_0	Clustered	2
Pseudomonas~virus~D3		Caudovirales	Siphoviridae	D3virus	VC_41_2	Clustered	2
Pseudomonas~virus~PMG1		Caudovirales	Siphoviridae	D3virus	VC_41_2	Clustered	2
Mycobacterium~phage~Bruin		Caudovirales	Siphoviridae	Cjw1virus	VC_42_0	Clustered	21
Mycobacterium~phage~Contagion		Caudovirales	Siphoviridae	Cjw1virus	VC_42_0	Clustered	21
Mycobacterium~phage~DrDrey		Caudovirales	Siphoviridae	Cjw1virus	VC_42_0	Clustered	21
Mycobacterium~phage~Dumbo		Caudovirales	Siphoviridae	Cjw1virus	VC_42_0	Clustered	21
Mycobacterium~phage~Dusk		Caudovirales	Siphoviridae	Cjw1virus	VC_42_0	Clustered	21
Mycobacterium~phage~Goku		Caudovirales	Siphoviridae	Cjw1virus	VC_42_0	Clustered	21
Mycobacterium~phage~HufflyPuff		Caudovirales	Siphoviridae	Cjw1virus	VC_42_0	Clustered	21
Mycobacterium~phage~Lilac		Caudovirales	Siphoviridae	Cjw1virus	VC_42_0	Clustered	21
Mycobacterium~phage~Mindy		Caudovirales	Siphoviridae	Cjw1virus	VC_42_0	Clustered	21
Mycobacterium~phage~Murphy		Caudovirales	Siphoviridae	Cjw1virus	VC_42_0	Clustered	21
Mycobacterium~phage~Nala		Caudovirales	Siphoviridae	Cjw1virus	VC_42_0	Clustered	21
Mycobacterium~phage~NelitzaMV		Caudovirales	Siphoviridae	Cjw1virus	VC_42_0	Clustered	21
Mycobacterium~phage~PhatBacter		Caudovirales	Siphoviridae	Cjw1virus	VC_42_0	Clustered	21
Mycobacterium~phage~Phaux		Caudovirales	Siphoviridae	Cjw1virus	VC_42_0	Clustered	21
Mycobacterium~phage~Phrux		Caudovirales	Siphoviridae	Cjw1virus	VC_42_0	Clustered	21
Mycobacterium~phage~Quink		Caudovirales	Siphoviridae	Cjw1virus	VC_42_0	Clustered	21
Mycobacterium~phage~Toto		Caudovirales	Siphoviridae	Cjw1virus	VC_42_0	Clustered	21
Mycobacterium~virus~244		Caudovirales	Siphoviridae	Cjw1virus	VC_42_0	Clustered	21
Mycobacterium~virus~CJW1		Caudovirales	Siphoviridae	Cjw1virus	VC_42_0	Clustered	21
Mycobacterium~virus~Kostya		Caudovirales	Siphoviridae	Cjw1virus	VC_42_0	Clustered	21
Mycobacterium~virus~Porky		Caudovirales	Siphoviridae	Cjw1virus	VC_42_0	Clustered	21
Enterobacteria~phage~Sf101		Caudovirales	Podoviridae	P22virus	VC_43_0	Clustered	15
Enterobacteria~phage~ST104		Caudovirales	Podoviridae	P22virus	VC_43_0	Clustered	15
Enterobacteria~phage~UAB_Phi20		Caudovirales	Podoviridae	P22virus	VC_43_0	Clustered	15
Salmonella~phage~103203_sal5		Caudovirales	Podoviridae	P22virus	VC_43_0	Clustered	15
Salmonella~phage~118970_sal4		Caudovirales	Podoviridae	P22virus	VC_43_0	Clustered	15
Salmonella~phage~epsilon34		Caudovirales	Podoviridae	P22virus	VC_43_0	Clustered	15
Salmonella~phage~SEN22		Caudovirales	Podoviridae	P22virus	VC_43_0	Clustered	15
Salmonella~phage~SPN9CC		Caudovirales	Podoviridae	P22virus	VC_43_0	Clustered	15
Salmonella~phage~ST160		Caudovirales	Podoviridae	P22virus	VC_43_0	Clustered	15
Salmonella~phage~vB_SemP_Emek		Caudovirales	Podoviridae	P22virus	VC_43_0	Clustered	15
Salmonella~virus~HK620		Caudovirales	Podoviridae	P22virus	VC_43_0	Clustered	15
Salmonella~virus~P22		Caudovirales	Podoviridae	P22virus	VC_43_0	Clustered	15
Salmonella~virus~ST64T		Caudovirales	Podoviridae	P22virus	VC_43_0	Clustered	15
Shigella~virus~Sf6		Caudovirales	Podoviridae	P22virus	VC_43_0	Clustered	15
Enterobacteria~phage~HK106		Caudovirales	Siphoviridae	Hk97virus	VC_43_1	Clustered	12
Enterobacteria~phage~HK140		Caudovirales	Siphoviridae	Hk97virus	VC_43_1	Clustered	12
Enterobacteria~phage~HK446		Caudovirales	Siphoviridae	Hk97virus	VC_43_1	Clustered	12
Enterobacteria~phage~HK542		Caudovirales	Siphoviridae	Hk97virus	VC_43_1	Clustered	12
Enterobacteria~phage~HK544		Caudovirales	Siphoviridae	Hk97virus	VC_43_1	Clustered	12
Enterobacteria~phage~HK633		Caudovirales	Siphoviridae	Hk97virus	VC_43_1	Clustered	12
Enterobacteria~phage~mEp235		Caudovirales	Siphoviridae	Hk97virus	VC_43_1	Clustered	12
Enterobacteria~phage~mEpX1		Caudovirales	Siphoviridae	Hk97virus	VC_43_1	Clustered	12
Enterobacteria~phage~mEpX2		Caudovirales	Siphoviridae	Hk97virus	VC_43_1	Clustered	12
Enterobacterial~phage~mEp234		Caudovirales	Siphoviridae	Hk97virus	VC_43_1	Clustered	12
Escherichia~phage~HK75		Caudovirales	Siphoviridae	Hk97virus	VC_43_1	Clustered	12
Escherichia~virus~HK97		Caudovirales	Siphoviridae	Hk97virus	VC_43_1	Clustered	12
Enterobacteria~phage~ES18		Caudovirales	Siphoviridae		VC_43_2	Clustered	2
Salmonella~phage~vB_SosS_Oslo		Caudovirales	Siphoviridae		VC_43_2	Clustered	2
Mycobacterium~phage~Archie		Caudovirales	Siphoviridae	Bronvirus	VC_44_0	Clustered	9
Mycobacterium~phage~Crossroads		Caudovirales	Siphoviridae	Bronvirus	VC_44_0	Clustered	9
Mycobacterium~phage~Gardann		Caudovirales	Siphoviridae	Bronvirus	VC_44_0	Clustered	9
Mycobacterium~phage~Lolly9		Caudovirales	Siphoviridae		VC_44_0	Clustered	9
Mycobacterium~phage~Snenia		Caudovirales	Siphoviridae		VC_44_0	Clustered	9
Mycobacterium~phage~Whirlwind		Caudovirales	Siphoviridae		VC_44_0	Clustered	9
Mycobacterium~virus~Bron		Caudovirales	Siphoviridae	Bronvirus	VC_44_0	Clustered	9
Mycobacterium~virus~Faith1		Caudovirales	Siphoviridae	Bronvirus	VC_44_0	Clustered	9
Mycobacterium~virus~Rumpelstiltskin		Caudovirales	Siphoviridae	Bronvirus	VC_44_0	Clustered	9
Mycobacterium~phage~Butters		Caudovirales	Siphoviridae	Buttersvirus	VC_45_0	Clustered	8
Mycobacterium~phage~Carcharodon		Caudovirales	Siphoviridae	Charlievirus	VC_45_0	Clustered	8
Mycobacterium~phage~Charlie		Caudovirales	Siphoviridae	Charlievirus	VC_45_0	Clustered	8
Mycobacterium~phage~MichelleMyBell		Caudovirales	Siphoviridae	Buttersvirus	VC_45_0	Clustered	8
Mycobacterium~phage~Panchino		Caudovirales	Siphoviridae	Redivirus	VC_45_0	Clustered	8
Mycobacterium~phage~Phrann		Caudovirales	Siphoviridae	Redivirus	VC_45_0	Clustered	8
Mycobacterium~phage~Redi		Caudovirales	Siphoviridae	Redivirus	VC_45_0	Clustered	8
Mycobacterium~phage~Xeno		Caudovirales	Siphoviridae	Charlievirus	VC_45_0	Clustered	8
Mycobacterium~virus~Babsiella		Caudovirales	Siphoviridae	Brujitavirus	VC_45_1	Clustered	2
Mycobacterium~virus~Brujita		Caudovirales	Siphoviridae	Brujitavirus	VC_45_1	Clustered	2
Mycobacterium~phage~Sbash		Caudovirales	Siphoviridae	Che9cvirus	VC_45_2	Clustered	2
Mycobacterium~virus~Che9c		Caudovirales	Siphoviridae	Che9cvirus	VC_45_2	Clustered	2
Bacillus~phage~CampHawk		Caudovirales	Myoviridae	Spo1virus	VC_46_0	Clustered	2
Bacillus~virus~SPO1		Caudovirales	Myoviridae	Spo1virus	VC_46_0	Clustered	2
Bacillus~phage~CP-51		Caudovirales	Myoviridae	Cp51virus	VC_46_1	Clustered	3
Bacillus~phage~JL		Caudovirales	Myoviridae	Cp51virus	VC_46_1	Clustered	3
Bacillus~phage~Shanette		Caudovirales	Myoviridae	Cp51virus	VC_46_1	Clustered	3
Enterococcus~phage~ECP3		Caudovirales	Myoviridae		VC_48_0	Clustered	3
Enterococcus~phage~EFLK1		Caudovirales	Myoviridae		VC_48_0	Clustered	3
Enterococcus~phage~phiEF24C		Caudovirales	Myoviridae		VC_48_0	Clustered	3
Streptococcus~phage~DCC1738		Caudovirales	Siphoviridae		VC_49_0	Clustered	10
Streptococcus~phage~IC1		Caudovirales	Siphoviridae		VC_49_0	Clustered	10
Streptococcus~phage~K13		Caudovirales	Siphoviridae		VC_49_0	Clustered	10
Streptococcus~phage~phiARI0004		Caudovirales	Siphoviridae		VC_49_0	Clustered	10
Streptococcus~phage~phiARI0031		Caudovirales	Siphoviridae		VC_49_0	Clustered	10
Streptococcus~phage~phiARI0131-1		Caudovirales	Siphoviridae		VC_49_0	Clustered	10
Streptococcus~phage~phiARI0460-1		Caudovirales	Siphoviridae		VC_49_0	Clustered	10
Streptococcus~phage~phiARI0462		Caudovirales	Siphoviridae		VC_49_0	Clustered	10
Streptococcus~phage~phiARI0468-1		Caudovirales	Siphoviridae		VC_49_0	Clustered	10
Streptococcus~phage~phiARI0468-2		Caudovirales	Siphoviridae		VC_49_0	Clustered	10
Vibrio~phage~KVP40	Jumbo phage	Caudovirales	Myoviridae	Schizot4virus	VC_5_0	Clustered	3	244834	NC_005083	Miller, E.S., Heidelberg, J.F., Eisen, J.A., Nelson, W.C., Durkin, A.S., Ciecko, A., et al. (2003) Complete genome sequence of the broad‐host‐range vibriophage KVP40: comparative genomics of a T4‐ related bacteriophage. J Bacteriol 185: 5220– 5233.
Vibrio~phage~nt-1	Jumbo phage	Caudovirales	Myoviridae	Schizot4virus	VC_5_0	Clustered	3	247511	NC_021529	Comeau, A.M., Arbiol, C., and Krisch, H.M. (2014) Composite conserved promoter–terminator motifs (PeSLs) that mediate modular shuffling in the diverse T4‐ like myoviruses. Genome Biol Evol 6: 1611– 1619.
Vibrio~phage~ValKK3	Jumbo phage	Caudovirales	Myoviridae	Schizot4virus	VC_5_0	Clustered	3	248088	NC_028829	Lal, T.M., Sano, M., Hatai, K., and Ransangan, J. (2016) Complete genome sequence of a giant Vibrio phage ValKK3 infecting Vibrio alginolyticus. Genomics Data 8: 37– 38.
Citrobacter~phage~Michonne		Caudovirales	Myoviridae	Mooglevirus	VC_50_0	Clustered	16
Citrobacter~phage~Moogle		Caudovirales	Myoviridae	Mooglevirus	VC_50_0	Clustered	16
Enterobacteriaphage~UAB_Phi87		Caudovirales	Myoviridae	Felixo1virus	VC_50_0	Clustered	16
Escherichia~phage~EC6		Caudovirales	Myoviridae	Felixo1virus	VC_50_0	Clustered	16
Escherichia~phage~HY02		Caudovirales	Myoviridae	Felixo1virus	VC_50_0	Clustered	16
Escherichia~phage~JH2		Caudovirales	Myoviridae	Felixo1virus	VC_50_0	Clustered	16
Escherichia~phage~SUSP1		Caudovirales	Myoviridae	Suspvirus	VC_50_0	Clustered	16
Escherichia~phage~SUSP2		Caudovirales	Myoviridae	Suspvirus	VC_50_0	Clustered	16
Escherichia~phage~vB_EcoM_Alf5		Caudovirales	Myoviridae	Felixo1virus	VC_50_0	Clustered	16
Escherichia~phage~vB_EcoM_AYO145A		Caudovirales	Myoviridae	Felixo1virus	VC_50_0	Clustered	16
Escherichia~phage~vB_EcoM-VpaE1		Caudovirales	Myoviridae	Felixo1virus	VC_50_0	Clustered	16
Escherichia~phage~wV8		Caudovirales	Myoviridae	Felixo1virus	VC_50_0	Clustered	16
Salmonella~phage~BPS15Q2		Caudovirales	Myoviridae	Felixo1virus	VC_50_0	Clustered	16
Salmonella~phage~FelixO1		Caudovirales	Myoviridae	Felixo1virus	VC_50_0	Clustered	16
Salmonella~phage~vB_SPuM_SP116		Caudovirales	Myoviridae	Felixo1virus	VC_50_0	Clustered	16
Staphylococcus~phage~SA1		Caudovirales	Myoviridae	Felixo1virus	VC_50_0	Clustered	16
Mannheimia~phage~vB_MhS_1152AP2		Caudovirales	Siphoviridae		VC_51_0	Clustered	3
Mannheimia~phage~vB_MhS_535AP2		Caudovirales	Siphoviridae		VC_51_0	Clustered	3
Mannheimia~phage~vB_MhS_587AP2		Caudovirales	Siphoviridae		VC_51_0	Clustered	3
Mycobacterium~phage~Akoma		Caudovirales	Siphoviridae	Pipefishvirus	VC_52_0	Clustered	6
Mycobacterium~phage~Bernardo		Caudovirales	Siphoviridae	Pipefishvirus	VC_52_0	Clustered	6
Mycobacterium~phage~Gadjet		Caudovirales	Siphoviridae	Pipefishvirus	VC_52_0	Clustered	6
Mycobacterium~phage~Phaedrus		Caudovirales	Siphoviridae	Pipefishvirus	VC_52_0	Clustered	6
Mycobacterium~phage~Phlyer		Caudovirales	Siphoviridae	Pipefishvirus	VC_52_0	Clustered	6
Mycobacterium~phage~Pipefish		Caudovirales	Siphoviridae	Pipefishvirus	VC_52_0	Clustered	6
Mycobacterium~phage~Apizium		Caudovirales	Siphoviridae	Pg1virus	VC_52_1	Clustered	20
Mycobacterium~phage~Badfish		Caudovirales	Siphoviridae	Pg1virus	VC_52_1	Clustered	20
Mycobacterium~phage~Colbert		Caudovirales	Siphoviridae	Pg1virus	VC_52_1	Clustered	20
Mycobacterium~phage~Eremos		Caudovirales	Siphoviridae	Pg1virus	VC_52_1	Clustered	20
Mycobacterium~phage~JacAttac		Caudovirales	Siphoviridae	Pg1virus	VC_52_1	Clustered	20
Mycobacterium~phage~Kikipoo		Caudovirales	Siphoviridae	Pg1virus	VC_52_1	Clustered	20
Mycobacterium~phage~Manad		Caudovirales	Siphoviridae	Pg1virus	VC_52_1	Clustered	20
Mycobacterium~phage~Newman		Caudovirales	Siphoviridae	Pg1virus	VC_52_1	Clustered	20
Mycobacterium~phage~Oline		Caudovirales	Siphoviridae	Pg1virus	VC_52_1	Clustered	20
Mycobacterium~phage~Orion		Caudovirales	Siphoviridae	Pg1virus	VC_52_1	Clustered	20
Mycobacterium~phage~OSmaximus		Caudovirales	Siphoviridae	Pg1virus	VC_52_1	Clustered	20
Mycobacterium~phage~Phipps		Caudovirales	Siphoviridae	Pg1virus	VC_52_1	Clustered	20
Mycobacterium~phage~Pops		Caudovirales	Siphoviridae	Pg1virus	VC_52_1	Clustered	20
Mycobacterium~phage~ShiVal		Caudovirales	Siphoviridae	Pg1virus	VC_52_1	Clustered	20
Mycobacterium~phage~Soto		Caudovirales	Siphoviridae	Pg1virus	VC_52_1	Clustered	20
Mycobacterium~phage~Suffolk		Caudovirales	Siphoviridae	Pg1virus	VC_52_1	Clustered	20
Mycobacterium~phage~Swish		Caudovirales	Siphoviridae	Pg1virus	VC_52_1	Clustered	20
Mycobacterium~phage~UncleHowie		Caudovirales	Siphoviridae	Pg1virus	VC_52_1	Clustered	20
Mycobacterium~phage~Vista		Caudovirales	Siphoviridae	Pg1virus	VC_52_1	Clustered	20
Mycobacterium~phage~Vortex		Caudovirales	Siphoviridae	Pg1virus	VC_52_1	Clustered	20
Mycobacterium~phage~39HC		Caudovirales	Siphoviridae		VC_52_2	Clustered	15
Mycobacterium~phage~Adawi		Caudovirales	Siphoviridae	Coopervirus	VC_52_2	Clustered	15
Mycobacterium~phage~Baee		Caudovirales	Siphoviridae	Acadianvirus	VC_52_2	Clustered	15
Mycobacterium~phage~Bane1		Caudovirales	Siphoviridae	Coopervirus	VC_52_2	Clustered	15
Mycobacterium~phage~BrownCNA		Caudovirales	Siphoviridae	Coopervirus	VC_52_2	Clustered	15
Mycobacterium~phage~Cooper		Caudovirales	Siphoviridae	Coopervirus	VC_52_2	Clustered	15
Mycobacterium~phage~Hosp		Caudovirales	Siphoviridae		VC_52_2	Clustered	15
Mycobacterium~phage~JAMaL		Caudovirales	Siphoviridae	Coopervirus	VC_52_2	Clustered	15
Mycobacterium~phage~Jolie1		Caudovirales	Siphoviridae		VC_52_2	Clustered	15
Mycobacterium~phage~KayaCho		Caudovirales	Siphoviridae		VC_52_2	Clustered	15
Mycobacterium~phage~Nigel		Caudovirales	Siphoviridae	Coopervirus	VC_52_2	Clustered	15
Mycobacterium~phage~Phelemich		Caudovirales	Siphoviridae	Acadianvirus	VC_52_2	Clustered	15
Mycobacterium~phage~Stinger		Caudovirales	Siphoviridae	Coopervirus	VC_52_2	Clustered	15
Mycobacterium~phage~Vincenzo		Caudovirales	Siphoviridae	Coopervirus	VC_52_2	Clustered	15
Mycobacterium~virus~Acadian		Caudovirales	Siphoviridae	Acadianvirus	VC_52_2	Clustered	15
Citrobacter~virus~Stevie		Caudovirales	Siphoviridae	Tlsvirus	VC_53_0	Clustered	25
Cronobacter~virus~Esp2949-1		Caudovirales	Siphoviridae		VC_53_0	Clustered	25
Enterobacteria~phage~vB_EcoS_NBD2		Caudovirales	Siphoviridae		VC_53_0	Clustered	25
Enterobacteria~phage~vB_EcoS_Rogue1		Caudovirales	Siphoviridae	Rogue1virus	VC_53_0	Clustered	25
Escherichia~phage~ADB-2		Caudovirales	Siphoviridae	T1virus	VC_53_0	Clustered	25
Escherichia~phage~e4/1c		Caudovirales	Siphoviridae	Rogue1virus	VC_53_0	Clustered	25
Escherichia~phage~EB49		Caudovirales	Siphoviridae	Rogue1virus	VC_53_0	Clustered	25
Escherichia~phage~vB_Eco_ACG-M12		Caudovirales	Siphoviridae	Rtpvirus	VC_53_0	Clustered	25
Escherichia~phage~vB_EcoS_AHP42		Caudovirales	Siphoviridae	Rogue1virus	VC_53_0	Clustered	25
Escherichia~phage~vB_EcoS_AHS24		Caudovirales	Siphoviridae	Rogue1virus	VC_53_0	Clustered	25
Escherichia~phage~vB_EcoS_AKS96		Caudovirales	Siphoviridae	Rogue1virus	VC_53_0	Clustered	25
Escherichia~virus~KP26		Caudovirales	Siphoviridae	Rogue1virus	VC_53_0	Clustered	25
Escherichia~virus~Rtp		Caudovirales	Siphoviridae	Rtpvirus	VC_53_0	Clustered	25
Escherichia~virus~T1		Caudovirales	Siphoviridae	T1virus	VC_53_0	Clustered	25
Escherichia~virus~TLS		Caudovirales	Siphoviridae	Tlsvirus	VC_53_0	Clustered	25
Klebsiella~phage~1513		Caudovirales	Siphoviridae	Kp36virus	VC_53_0	Clustered	25
Klebsiella~phage~KLPN1		Caudovirales	Siphoviridae	Kp36virus	VC_53_0	Clustered	25
Klebsiella~phage~KP36		Caudovirales	Siphoviridae	Kp36virus	VC_53_0	Clustered	25
Klebsiella~phage~PKP126		Caudovirales	Siphoviridae	Kp36virus	VC_53_0	Clustered	25
Klebsiella~phage~Sushi		Caudovirales	Siphoviridae	Kp36virus	VC_53_0	Clustered	25
Salmonella~phage~36		Caudovirales	Siphoviridae	Tlsvirus	VC_53_0	Clustered	25
Salmonella~phage~phSE-2		Caudovirales	Siphoviridae	Tlsvirus	VC_53_0	Clustered	25
Shigella~phage~pSf-1		Caudovirales	Siphoviridae		VC_53_0	Clustered	25
Shigella~phage~pSf-2		Caudovirales	Siphoviridae	T1virus	VC_53_0	Clustered	25
Shigella~virus~Shfl1		Caudovirales	Siphoviridae	T1virus	VC_53_0	Clustered	25
Aeromonas~phage~phiAS7		Caudovirales	Podoviridae		VC_54_0	Clustered	5
Cronobacter~phage~Dev-CD-23823		Caudovirales	Podoviridae		VC_54_0	Clustered	5
Cronobacter~phage~vB_CskP_GAP227		Caudovirales	Podoviridae		VC_54_0	Clustered	5
Yersinia~phage~phi80-18		Caudovirales	Podoviridae		VC_54_0	Clustered	5
Yersinia~phage~vB_YenP_ISAO8		Caudovirales	Podoviridae		VC_54_0	Clustered	5
Erwinia~phage~phiEt88		Caudovirales	Myoviridae		VC_55_0	Clustered	2
Xanthomonas~phage~vB_XveM_DIBBI		Caudovirales	Myoviridae		VC_55_0	Clustered	2
Enterobacteria~phage~SfV		Caudovirales	Myoviridae		VC_56_0	Clustered	5
Salmonella~phage~118970_sal3		Caudovirales	Myoviridae		VC_56_0	Clustered	5
Salmonella~phage~ST64B		Caudovirales	Myoviridae		VC_56_0	Clustered	5
Shigella~phage~SfII		Caudovirales	Myoviridae		VC_56_0	Clustered	5
Shigella~phage~SfIV		Caudovirales	Myoviridae		VC_56_0	Clustered	5
Klebsiella~phage~phiKO2		Caudovirales	Siphoviridae		VC_57_0	Clustered	2
Yersinia~phage~PY54		Caudovirales	Siphoviridae		VC_57_0	Clustered	2
Propionibacterium~phage~ATCC29399B_C		Caudovirales	Siphoviridae	Pa6virus	VC_58_0	Clustered	59
Propionibacterium~phage~ATCC29399B_T		Caudovirales	Siphoviridae	Pa6virus	VC_58_0	Clustered	59
Propionibacterium~phage~Attacne		Caudovirales	Siphoviridae	Pa6virus	VC_58_0	Clustered	59
Propionibacterium~phage~BruceLethal		Caudovirales	Siphoviridae	Pa6virus	VC_58_0	Clustered	59
Propionibacterium~phage~Enoki		Caudovirales	Siphoviridae	Pa6virus	VC_58_0	Clustered	59
Propionibacterium~phage~Kubed		Caudovirales	Siphoviridae	Pa6virus	VC_58_0	Clustered	59
Propionibacterium~phage~Lauchelly		Caudovirales	Siphoviridae	Pa6virus	VC_58_0	Clustered	59
Propionibacterium~phage~Moyashi		Caudovirales	Siphoviridae	Pa6virus	VC_58_0	Clustered	59
Propionibacterium~phage~MrAK		Caudovirales	Siphoviridae	Pa6virus	VC_58_0	Clustered	59
Propionibacterium~phage~Ouroboros		Caudovirales	Siphoviridae	Pa6virus	VC_58_0	Clustered	59
Propionibacterium~phage~P1.1		Caudovirales	Siphoviridae	Pa6virus	VC_58_0	Clustered	59
Propionibacterium~phage~P100_1		Caudovirales	Siphoviridae	Pa6virus	VC_58_0	Clustered	59
Propionibacterium~phage~P100_A		Caudovirales	Siphoviridae	Pa6virus	VC_58_0	Clustered	59
Propionibacterium~phage~P100D		Caudovirales	Siphoviridae	Pa6virus	VC_58_0	Clustered	59
Propionibacterium~phage~P101A		Caudovirales	Siphoviridae	Pa6virus	VC_58_0	Clustered	59
Propionibacterium~phage~P104A		Caudovirales	Siphoviridae	Pa6virus	VC_58_0	Clustered	59
Propionibacterium~phage~P105		Caudovirales	Siphoviridae	Pa6virus	VC_58_0	Clustered	59
Propionibacterium~phage~P14.4		Caudovirales	Siphoviridae	Pa6virus	VC_58_0	Clustered	59
Propionibacterium~phage~P9.1		Caudovirales	Siphoviridae	Pa6virus	VC_58_0	Clustered	59
Propionibacterium~phage~PA1-14		Caudovirales	Siphoviridae	Pa6virus	VC_58_0	Clustered	59
Propionibacterium~phage~PA6		Caudovirales	Siphoviridae	Pa6virus	VC_58_0	Clustered	59
Propionibacterium~phage~PAC1		Caudovirales	Siphoviridae	Pa6virus	VC_58_0	Clustered	59
Propionibacterium~phage~Pacnes~2012-15		Caudovirales	Siphoviridae	Pa6virus	VC_58_0	Clustered	59
Propionibacterium~phage~PAD20		Caudovirales	Siphoviridae	Pa6virus	VC_58_0	Clustered	59
Propionibacterium~phage~PAS50		Caudovirales	Siphoviridae	Pa6virus	VC_58_0	Clustered	59
Propionibacterium~phage~PHL009M11		Caudovirales	Siphoviridae	Pa6virus	VC_58_0	Clustered	59
Propionibacterium~phage~PHL010M04		Caudovirales	Siphoviridae	Pa6virus	VC_58_0	Clustered	59
Propionibacterium~phage~PHL025M00		Caudovirales	Siphoviridae	Pa6virus	VC_58_0	Clustered	59
Propionibacterium~phage~PHL030N00		Caudovirales	Siphoviridae	Pa6virus	VC_58_0	Clustered	59
Propionibacterium~phage~PHL041M10		Caudovirales	Siphoviridae	Pa6virus	VC_58_0	Clustered	59
Propionibacterium~phage~PHL055N00		Caudovirales	Siphoviridae	Pa6virus	VC_58_0	Clustered	59
Propionibacterium~phage~PHL060L00		Caudovirales	Siphoviridae	Pa6virus	VC_58_0	Clustered	59
Propionibacterium~phage~PHL067M10		Caudovirales	Siphoviridae	Pa6virus	VC_58_0	Clustered	59
Propionibacterium~phage~PHL070N00		Caudovirales	Siphoviridae	Pa6virus	VC_58_0	Clustered	59
Propionibacterium~phage~PHL071N05		Caudovirales	Siphoviridae	Pa6virus	VC_58_0	Clustered	59
Propionibacterium~phage~PHL082M00		Caudovirales	Siphoviridae	Pa6virus	VC_58_0	Clustered	59
Propionibacterium~phage~PHL085N00		Caudovirales	Siphoviridae	Pa6virus	VC_58_0	Clustered	59
Propionibacterium~phage~PHL092M00		Caudovirales	Siphoviridae	Pa6virus	VC_58_0	Clustered	59
Propionibacterium~phage~PHL095N00		Caudovirales	Siphoviridae	Pa6virus	VC_58_0	Clustered	59
Propionibacterium~phage~PHL111M01		Caudovirales	Siphoviridae	Pa6virus	VC_58_0	Clustered	59
Propionibacterium~phage~PHL112N00		Caudovirales	Siphoviridae	Pa6virus	VC_58_0	Clustered	59
Propionibacterium~phage~PHL113M01		Caudovirales	Siphoviridae	Pa6virus	VC_58_0	Clustered	59
Propionibacterium~phage~PHL114L00		Caudovirales	Siphoviridae	Pa6virus	VC_58_0	Clustered	59
Propionibacterium~phage~PHL116M00		Caudovirales	Siphoviridae	Pa6virus	VC_58_0	Clustered	59
Propionibacterium~phage~PHL132N00		Caudovirales	Siphoviridae	Pa6virus	VC_58_0	Clustered	59
Propionibacterium~phage~PHL141N00		Caudovirales	Siphoviridae	Pa6virus	VC_58_0	Clustered	59
Propionibacterium~phage~PHL150M00		Caudovirales	Siphoviridae	Pa6virus	VC_58_0	Clustered	59
Propionibacterium~phage~PHL152M00		Caudovirales	Siphoviridae	Pa6virus	VC_58_0	Clustered	59
Propionibacterium~phage~PHL171M01		Caudovirales	Siphoviridae	Pa6virus	VC_58_0	Clustered	59
Propionibacterium~phage~PHL179M00		Caudovirales	Siphoviridae	Pa6virus	VC_58_0	Clustered	59
Propionibacterium~phage~PHL199M00		Caudovirales	Siphoviridae	Pa6virus	VC_58_0	Clustered	59
Propionibacterium~phage~PHL301M00		Caudovirales	Siphoviridae	Pa6virus	VC_58_0	Clustered	59
Propionibacterium~phage~Pirate		Caudovirales	Siphoviridae	Pa6virus	VC_58_0	Clustered	59
Propionibacterium~phage~Procrass1		Caudovirales	Siphoviridae	Pa6virus	VC_58_0	Clustered	59
Propionibacterium~phage~QueenBey		Caudovirales	Siphoviridae	Pa6virus	VC_58_0	Clustered	59
Propionibacterium~phage~SKKY		Caudovirales	Siphoviridae	Pa6virus	VC_58_0	Clustered	59
Propionibacterium~phage~Solid		Caudovirales	Siphoviridae	Pa6virus	VC_58_0	Clustered	59
Propionibacterium~phage~Stormborn		Caudovirales	Siphoviridae	Pa6virus	VC_58_0	Clustered	59
Propionibacterium~phage~Wizzo		Caudovirales	Siphoviridae	Pa6virus	VC_58_0	Clustered	59
Mycobacterium~phage~Angel		Caudovirales	Siphoviridae	Liefievirus	VC_59_0	Clustered	9
Mycobacterium~phage~Cambiare		Caudovirales	Siphoviridae	Liefievirus	VC_59_0	Clustered	9
Mycobacterium~phage~FlagStaff		Caudovirales	Siphoviridae	Liefievirus	VC_59_0	Clustered	9
Mycobacterium~phage~Jolie2		Caudovirales	Siphoviridae	Liefievirus	VC_59_0	Clustered	9
Mycobacterium~phage~Leo		Caudovirales	Siphoviridae	Liefievirus	VC_59_0	Clustered	9
Mycobacterium~phage~MOOREtheMARYer		Caudovirales	Siphoviridae	Liefievirus	VC_59_0	Clustered	9
Mycobacterium~phage~Sneeze		Caudovirales	Siphoviridae	Liefievirus	VC_59_0	Clustered	9
Mycobacterium~virus~Halo		Caudovirales	Siphoviridae	Liefievirus	VC_59_0	Clustered	9
Mycobacterium~virus~Liefie		Caudovirales	Siphoviridae	Liefievirus	VC_59_0	Clustered	9
Campylobacter~virus~CP21		Caudovirales	Myoviridae	Cp220virus	VC_6_0	Clustered	3
Campylobacter~virus~CP220		Caudovirales	Myoviridae	Cp220virus	VC_6_0	Clustered	3
Campylobacter~virus~CPt10		Caudovirales	Myoviridae	Cp220virus	VC_6_0	Clustered	3
Escherichia~phage~CAjan		Caudovirales	Siphoviridae	Seuratvirus	VC_60_0	Clustered	3
Escherichia~phage~Seurat		Caudovirales	Siphoviridae	Seuratvirus	VC_60_0	Clustered	3
Escherichia~phage~slur01		Caudovirales	Siphoviridae	Seuratvirus	VC_60_0	Clustered	3
Enterobacteria~phage~9g		Caudovirales	Siphoviridae	Nonagvirus	VC_60_1	Clustered	4
Enterobacteria~phage~JenK1		Caudovirales	Siphoviridae	Nonagvirus	VC_60_1	Clustered	4
Enterobacteria~phage~JenP1		Caudovirales	Siphoviridae	Nonagvirus	VC_60_1	Clustered	4
Enterobacteria~phage~JenP2		Caudovirales	Siphoviridae	Nonagvirus	VC_60_1	Clustered	4
Gordonia~phage~Twister6		Caudovirales	Siphoviridae	Wizardvirus	VC_61_0	Clustered	2
Gordonia~phage~Wizard		Caudovirales	Siphoviridae	Wizardvirus	VC_61_0	Clustered	2
Mycobacterium~phage~PegLeg		Caudovirales	Siphoviridae	Bongovirus	VC_62_0	Clustered	2
Mycobacterium~phage~Wildcat		Caudovirales	Siphoviridae	Wildcatvirus	VC_62_0	Clustered	2
Streptococcus~phage~315.6		Caudovirales	Siphoviridae		VC_63_0	Clustered	2
Streptococcus~phage~P9		Caudovirales	Siphoviridae		VC_63_0	Clustered	2
Lactobacillus~phage~LL-H		Caudovirales	Siphoviridae		VC_64_0	Clustered	2
Lactobacillus~phage~phiJB		Caudovirales	Siphoviridae		VC_64_0	Clustered	2
Streptococcus~phage~20617		Caudovirales	Siphoviridae	Sfi11virus	VC_65_0	Clustered	14
Streptococcus~phage~TP-778L		Caudovirales	Siphoviridae	Sfi11virus	VC_65_0	Clustered	14
Streptococcus~phage~TP-J34		Caudovirales	Siphoviridae	Sfi11virus	VC_65_0	Clustered	14
Streptococcus~phage~YMC-2011		Caudovirales	Siphoviridae	Sfi21dt1virus	VC_65_0	Clustered	14
Streptococcus~virus~2972		Caudovirales	Siphoviridae	Sfi11virus	VC_65_0	Clustered	14
Streptococcus~virus~7201		Caudovirales	Siphoviridae	Sfi21dt1virus	VC_65_0	Clustered	14
Streptococcus~virus~858		Caudovirales	Siphoviridae	Sfi11virus	VC_65_0	Clustered	14
Streptococcus~virus~ALQ132		Caudovirales	Siphoviridae	Sfi11virus	VC_65_0	Clustered	14
Streptococcus~virus~DT1		Caudovirales	Siphoviridae	Sfi21dt1virus	VC_65_0	Clustered	14
Streptococcus~virus~O1205		Caudovirales	Siphoviridae	Sfi11virus	VC_65_0	Clustered	14
Streptococcus~virus~phiAbc2		Caudovirales	Siphoviridae	Sfi21dt1virus	VC_65_0	Clustered	14
Streptococcus~virus~Sfi11		Caudovirales	Siphoviridae	Sfi11virus	VC_65_0	Clustered	14
Streptococcus~virus~Sfi19		Caudovirales	Siphoviridae	Sfi21dt1virus	VC_65_0	Clustered	14
Streptococcus~virus~Sfi21		Caudovirales	Siphoviridae	Sfi21dt1virus	VC_65_0	Clustered	14
Bacillus~virus~250		Caudovirales	Siphoviridae	Cecivirus	VC_66_0	Clustered	2
Bacillus~virus~IEBH		Caudovirales	Siphoviridae	Cecivirus	VC_66_0	Clustered	2
Shewanella~sp.~phage~1/4		Caudovirales	Myoviridae		VC_67_0	Clustered	2
Shewanella~sp.~phage~1/40		Caudovirales	Myoviridae		VC_67_0	Clustered	2
Cyanophage~MED4-117					VC_68_0	Clustered	2
Prochlorococcus~phage~MED4-184		Caudovirales	Myoviridae		VC_68_0	Clustered	2
Vibrio~phage~eugene~12A10					VC_69_0	Clustered	2
Vibrio~phage~helene~12B3					VC_69_0	Clustered	2
Rhizobium~phage~vB_RleM_P10VF		Caudovirales	Myoviridae		VC_7_0	Clustered	2
Sinorhizobium~phage~phiM9		Caudovirales	Myoviridae		VC_7_0	Clustered	2
Pseudomonas~phage~phiPsa374		Caudovirales	Myoviridae		VC_70_0	Clustered	2
Pseudomonas~phage~VCM		Caudovirales	Myoviridae		VC_70_0	Clustered	2
Listeria~phage~2389		Caudovirales	Siphoviridae		VC_71_0	Clustered	4
Listeria~phage~B025		Caudovirales	Siphoviridae		VC_71_0	Clustered	4
Listeria~phage~LP-030-2		Caudovirales	Siphoviridae	Psavirus	VC_71_0	Clustered	4
Listeria~phage~LP-101		Caudovirales	Siphoviridae		VC_71_0	Clustered	4
Gordonia~phage~GMA1		Caudovirales	Siphoviridae		VC_72_0	Clustered	2
Rhodococcus~phage~REQ3		Caudovirales	Siphoviridae		VC_72_0	Clustered	2
Gordonia~phage~BritBrat		Caudovirales	Siphoviridae		VC_73_0	Clustered	2
Gordonia~phage~GAL1		Caudovirales	Siphoviridae		VC_73_0	Clustered	2
Enterococcus~phage~phiFL1A		Caudovirales	Siphoviridae	Phifelvirus	VC_74_0	Clustered	3
Enterococcus~phage~phiFL2A		Caudovirales	Siphoviridae	Phifelvirus	VC_74_0	Clustered	3
Enterococcus~phage~phiFL3A		Caudovirales	Siphoviridae	Phifelvirus	VC_74_0	Clustered	3
Lactobacillus~phage~LBR48		Caudovirales	Myoviridae		VC_75_0	Clustered	2
Listeria~phage~B054		Caudovirales	Siphoviridae		VC_75_0	Clustered	2
Burkholderia~virus~phi1026b		Caudovirales	Siphoviridae	E125virus	VC_76_0	Clustered	3
Burkholderia~virus~phi6442		Caudovirales	Siphoviridae	E125virus	VC_76_0	Clustered	3
Burkholderia~virus~phiE125		Caudovirales	Siphoviridae	E125virus	VC_76_0	Clustered	3
Gordonia~phage~Bachita		Caudovirales	Siphoviridae	Smoothievirus	VC_78_0	Clustered	4
Gordonia~phage~ClubL		Caudovirales	Siphoviridae	Smoothievirus	VC_78_0	Clustered	4
Gordonia~phage~Cucurbita		Caudovirales	Siphoviridae	Smoothievirus	VC_78_0	Clustered	4
Gordonia~phage~Smoothie		Caudovirales	Siphoviridae	Smoothievirus	VC_78_0	Clustered	4
Acinetobacter~phage~vB_AbaM_Acibel004		Caudovirales	Myoviridae		VC_79_0	Clustered	2
Acinetobacter~phage~vB_AbaM_phiAbaA1		Caudovirales	Myoviridae		VC_79_0	Clustered	2
Campylobacter~phage~CP30A		Caudovirales	Myoviridae	Cp8virus	VC_8_0	Clustered	4
Campylobacter~phage~PC14		Caudovirales	Myoviridae	Cp8virus	VC_8_0	Clustered	4
Campylobacter~virus~CPX		Caudovirales	Myoviridae	Cp8virus	VC_8_0	Clustered	4
Campylobacter~virus~NCTC12673		Caudovirales	Myoviridae	Cp8virus	VC_8_0	Clustered	4
Phage~MP22		Caudovirales	Siphoviridae	D3112virus	VC_80_0	Clustered	18
Pseudomonas~phage~H70		Caudovirales	Siphoviridae	D3112virus	VC_80_0	Clustered	18
Pseudomonas~phage~JBD24		Caudovirales	Siphoviridae	D3112virus	VC_80_0	Clustered	18
Pseudomonas~phage~JBD30		Caudovirales	Siphoviridae	D3112virus	VC_80_0	Clustered	18
Pseudomonas~phage~JBD5		Caudovirales	Siphoviridae	D3112virus	VC_80_0	Clustered	18
Pseudomonas~phage~JBD69		Caudovirales	Siphoviridae	D3112virus	VC_80_0	Clustered	18
Pseudomonas~phage~JBD88a		Caudovirales	Siphoviridae	D3112virus	VC_80_0	Clustered	18
Pseudomonas~phage~JBD93		Caudovirales	Siphoviridae	D3112virus	VC_80_0	Clustered	18
Pseudomonas~phage~JD024		Caudovirales	Siphoviridae	D3112virus	VC_80_0	Clustered	18
Pseudomonas~phage~MP42		Caudovirales	Siphoviridae	D3112virus	VC_80_0	Clustered	18
Pseudomonas~phage~MP48		Caudovirales	Siphoviridae	D3112virus	VC_80_0	Clustered	18
Pseudomonas~phage~vB_PaeS_PAO1_Ab30		Caudovirales	Siphoviridae	D3112virus	VC_80_0	Clustered	18
Pseudomonas~virus~D3112		Caudovirales	Siphoviridae	D3112virus	VC_80_0	Clustered	18
Pseudomonas~virus~DMS3		Caudovirales	Siphoviridae	D3112virus	VC_80_0	Clustered	18
Pseudomonas~virus~LPB1		Caudovirales	Siphoviridae	D3112virus	VC_80_0	Clustered	18
Pseudomonas~virus~MP29		Caudovirales	Siphoviridae	D3112virus	VC_80_0	Clustered	18
Pseudomonas~virus~MP38		Caudovirales	Siphoviridae	D3112virus	VC_80_0	Clustered	18
Pseudomonas~virus~PA1KOR		Caudovirales	Siphoviridae	D3112virus	VC_80_0	Clustered	18
Burkholderia~phage~KL1		Caudovirales	Siphoviridae	Septima3virus	VC_81_0	Clustered	6
Pseudomonas~phage~73		Caudovirales	Siphoviridae	Septima3virus	VC_81_0	Clustered	6
Pseudomonas~phage~PaMx42		Caudovirales	Siphoviridae	Septima3virus	VC_81_0	Clustered	6
Pseudomonas~phage~vB_Pae-Kakheti25		Caudovirales	Siphoviridae	Septima3virus	VC_81_0	Clustered	6
Pseudomonas~phage~vB_PaeS_SCH_Ab26		Caudovirales	Siphoviridae	Septima3virus	VC_81_0	Clustered	6
Stenotrophomonas~phage~vB_SmaS-DLP_2		Caudovirales	Siphoviridae	Septima3virus	VC_81_0	Clustered	6
Gordonia~phage~GTE6		Caudovirales	Siphoviridae		VC_82_0	Clustered	3
Gordonia~phage~Phinally		Caudovirales	Siphoviridae		VC_82_0	Clustered	3
Gordonia~phage~Vivi2		Caudovirales	Siphoviridae		VC_82_0	Clustered	3
Staphylococcus~phage~6ec		Caudovirales	Siphoviridae	Sextaecvirus	VC_83_0	Clustered	2
Staphylococcus~phage~vB_SepS_SEP9		Caudovirales	Siphoviridae	Sextaecvirus	VC_83_0	Clustered	2
Aggregatibacter~phage~S1249		Caudovirales	Myoviridae		VC_84_0	Clustered	2
Haemophilus~phage~Aaphi23		Caudovirales	Myoviridae		VC_84_0	Clustered	2
Enterobacter~phage~Enc34		Caudovirales	Siphoviridae		VC_85_0	Clustered	9
Salmonella~phage~118970_sal1		Caudovirales	Siphoviridae	Chivirus	VC_85_0	Clustered	9
Salmonella~phage~37		Caudovirales	Siphoviridae	Chivirus	VC_85_0	Clustered	9
Salmonella~phage~BP12C		Caudovirales	Siphoviridae	Chivirus	VC_85_0	Clustered	9
Salmonella~virus~Chi		Caudovirales	Siphoviridae	Chivirus	VC_85_0	Clustered	9
Salmonella~virus~FSLSP030		Caudovirales	Siphoviridae	Chivirus	VC_85_0	Clustered	9
Salmonella~virus~FSLSP088		Caudovirales	Siphoviridae	Chivirus	VC_85_0	Clustered	9
Salmonella~virus~iEPS5		Caudovirales	Siphoviridae	Chivirus	VC_85_0	Clustered	9
Salmonella~virus~SPN19		Caudovirales	Siphoviridae	Chivirus	VC_85_0	Clustered	9
Agrobacterium~phage~7-7-1		Caudovirales	Myoviridae		VC_87_0	Clustered	3
Rhizobium~phage~vB_RglS_P106B		Caudovirales	Siphoviridae		VC_87_0	Clustered	3
Salmonella~phage~9NA		Caudovirales	Podoviridae	Nonanavirus	VC_87_0	Clustered	3
Thalassomonas~phage~BA3		Caudovirales	Podoviridae		VC_88_0	Clustered	2
Vibrio~phage~VvAW1		Caudovirales	Podoviridae		VC_88_0	Clustered	2
Enterococcus~phage~phiEf11		Caudovirales	Siphoviridae		VC_89_0	Clustered	2
Enterococcus~phage~vB_EfaS_IME197		Caudovirales	Siphoviridae		VC_89_0	Clustered	2
Brochothrix~phage~NF5		Caudovirales	Siphoviridae		VC_89_1	Clustered	4
Streptococcus~virus~9871		Caudovirales	Siphoviridae		VC_89_1	Clustered	4
Streptococcus~virus~9872		Caudovirales	Siphoviridae		VC_89_1	Clustered	4
Streptococcus~virus~9874		Caudovirales	Siphoviridae		VC_89_1	Clustered	4
Sinorhizobium~phage~phiM12		Caudovirales	Myoviridae	M12virus	VC_9_0	Clustered	2
Sinorhizobium~phage~phiN3	Jumbo phage	Caudovirales	Myoviridae	M12virus	VC_9_0	Clustered	2	206710	NC_028945.1	(not available)
Pseudomonas~phage~PaMx28		Caudovirales	Siphoviridae	Pamx74virus	VC_90_0	Clustered	2
Pseudomonas~phage~PaMx74		Caudovirales	Siphoviridae	Pamx74virus	VC_90_0	Clustered	2
Streptococcus~phage~315.4		Caudovirales	Siphoviridae		VC_91_0	Clustered	2
Temperate~phage~phiNIH1.1		Caudovirales	Siphoviridae		VC_91_0	Clustered	2
Rhizobium~phage~RHEph10		Caudovirales			VC_92_0	Clustered	2
Salmonella~phage~SSU5		Caudovirales	Siphoviridae		VC_92_0	Clustered	2
Erwinia~phage~phiEa104		Caudovirales	Myoviridae	Ea214virus	VC_93_0	Clustered	2
Erwinia~phage~phiEa21-4		Caudovirales	Myoviridae	Ea214virus	VC_93_0	Clustered	2
Salmonella~phage~64795_sal3		Caudovirales	Siphoviridae	Pis4avirus	VC_95_0	Clustered	4
Salmonella~phage~IME207		Caudovirales	Siphoviridae	Pis4avirus	VC_95_0	Clustered	4
Salmonella~phage~Vi~II-E1		Caudovirales	Siphoviridae	Pis4avirus	VC_95_0	Clustered	4
Vibrio~phage~pYD38-A		Caudovirales	Siphoviridae	Pis4avirus	VC_95_0	Clustered	4
Pseudomonas~phage~PaMx11		Caudovirales	Siphoviridae	Ab18virus	VC_96_0	Clustered	2
Pseudomonas~phage~vB_PaeS_PAO1_Ab18		Caudovirales	Siphoviridae	Ab18virus	VC_96_0	Clustered	2
Pseudomonas~phage~MP1412		Caudovirales	Siphoviridae	Yuavirus	VC_96_1	Clustered	4
Pseudomonas~phage~PAE1		Caudovirales	Siphoviridae	Yuavirus	VC_96_1	Clustered	4
Pseudomonas~virus~M6		Caudovirales	Siphoviridae	Yuavirus	VC_96_1	Clustered	4
Pseudomonas~virus~Yua		Caudovirales	Siphoviridae	Yuavirus	VC_96_1	Clustered	4
Streptomyces~phage~phiSAJS1		Caudovirales	Siphoviridae	Ydn12virus	VC_97_0	Clustered	3
Streptomyces~phage~TP1604		Caudovirales	Siphoviridae	Ydn12virus	VC_97_0	Clustered	3
Streptomyces~phage~YDN12		Caudovirales	Siphoviridae	Ydn12virus	VC_97_0	Clustered	3
Lactobacillus~phage~iA2		Caudovirales	Siphoviridae		VC_98_0	Clustered	2
Lactobacillus~phage~PLE2		Caudovirales	Siphoviridae		VC_98_0	Clustered	2
Burkholderia~virus~BcepMu		Caudovirales	Myoviridae	Bcepmuvirus	VC_99_0	Clustered	6
Burkholderia~virus~phiE255		Caudovirales	Myoviridae	Bcepmuvirus	VC_99_0	Clustered	6
Pseudomonas~phage~B3		Caudovirales	Siphoviridae		VC_99_0	Clustered	6
Pseudomonas~phage~JBD18		Caudovirales	Siphoviridae		VC_99_0	Clustered	6
Pseudomonas~phage~JBD25		Caudovirales	Siphoviridae		VC_99_0	Clustered	6
Pseudomonas~phage~vB_PaeS_PM105		Caudovirales	Siphoviridae		VC_99_0	Clustered	6
Acholeplasma~phage~MV-L1			Inoviridae	Plectrovirus		Singleton
Acholeplasma~virus~L2			Plasmaviridae	Plasmavirus		Singleton
Achromobacter~phage~JWF		Caudovirales	Siphoviridae			Outlier
Achromobacter~phage~phiAxp-1		Caudovirales	Siphoviridae			Outlier
Achromobacter~phage~phiAxp-2		Caudovirales	Siphoviridae			Outlier
Acidianus~filamentous~virus~1		Ligamenvirales	Lipothrixviridae	Gammalipothrixvirus		Outlier
Acidianus~filamentous~virus~2		Ligamenvirales	Lipothrixviridae	Deltalipothrixvirus		Outlier
Acidianus~rod-shaped~virus~1		Ligamenvirales	Rudiviridae	Rudivirus		Outlier
Acidianus~rod-shaped~virus~2		Ligamenvirales	Rudiviridae	Rudivirus		Outlier
Acidianus~tailed~spindle~virus			Bicaudaviridae			Outlier
Acidianus~two-tailed~virus			Bicaudaviridae	Bicaudavirus		Outlier
Acinetobacter~phage~AP205			Leviviridae			Outlier
Acinetobacter~phage~IME_AB3		Caudovirales	Siphoviridae			Outlier
Acinetobacter~phage~phiAC-1		Caudovirales	Myoviridae	Ap22virus		Outlier
Acinetobacter~phage~Presley		Caudovirales	Podoviridae			Outlier
Acinetobacter~phage~YMC13/03/R2096		Caudovirales	Myoviridae			Outlier
Actinomyces~virus~Av1		Caudovirales	Podoviridae			Outlier
Actinoplanes~phage~phiAsp2		Caudovirales	Siphoviridae			Outlier
Aeromonas~phage~CC2	Jumbo phage	Caudovirales	Myoviridae			Outlier		231743	NC_019538	Shen, C.J., Liu, Y.J., and Lu, C.P. (2012) Complete genome sequence of Aeromonas hydrophila phage CC2. J Virol 86: 10900– 10900.
Aeromonas~phage~phiAS5	Jumbo phage	Caudovirales	Myoviridae			Outlier		225268	NC_014636	Kim, J. H., Son, J. S., Choi, Y. J., Choresca, C. H., Jr, Shin, S. P., Han, J. E., Jun, J. W., & Park, S. C. (2012). Complete genome sequence and characterization of a broad-host range T4-like bacteriophage phiAS5 infecting Aeromonas salmonicida subsp. salmonicida. Veterinary microbiology, 157(1-2), 164–171.
Aeromonas~phage~PX29	Jumbo phage	Caudovirales	Myoviridae			Outlier		222006	NC_023688	Petrov, V.M., Ratnayaka, S., Nolan, J.M., Miller, E.S., and Karam, J.D. (2010) Genomes of the T4‐ related bacteriophages as windows on microbial genome evolution. Virol J 7: 292.
Aeromonas~phage~vB_AsaM-56		Caudovirales	Myoviridae			Outlier
Aeromonas~virus~65	Jumbo phage	Caudovirales	Myoviridae			Outlier		235229	NC_015251	Petrov, V.M., Ratnayaka, S., Nolan, J.M., Miller, E.S., and Karam, J.D. (2010) Genomes of the T4‐ related bacteriophages as windows on microbial genome evolution. Virol J 7: 292.
Aeromonas~virus~Aeh1	Jumbo phage	Caudovirales	Myoviridae			Outlier		233234	NC_005260	Chow, M.S., and Rouf, M.A. (1983) Isolation and partial characterization of two Aeromonas hydrophila bacteriophages. Appl Environ Microbiol 45: 1670– 1676.
Aeropyrum~globular~virus~1						Singleton
Aeropyrum~pernix~ovoid~virus~1			Guttaviridae	Betaguttavirus		Singleton
Aeropyrum~pernix~spindle-shaped~virus~1						Singleton
Alphaproteobacteria~virus~phiJl001		Caudovirales	Siphoviridae	Yuavirus		Outlier
Alteromonas~phage~vB_AmaP_AD45-P1		Caudovirales	Podoviridae			Outlier
Anabaena~phage~A-4L		Caudovirales	Podoviridae			Outlier
Arthrobacter~phage~Decurro		Caudovirales	Siphoviridae	Decurrovirus		Outlier
Arthrobacter~phage~Mudcat		Caudovirales	Siphoviridae	Mudcatvirus		Outlier
Arthrobacter~phage~vB_ArS-ArV2		Caudovirales	Siphoviridae			Outlier
Aurantimonas~phage~AmM-1		Caudovirales	Podoviridae			Outlier
Azospirillum~phage~Cd		Caudovirales	Siphoviridae			Outlier
Bacillus~phage~0305phi8-36	Jumbo phage	Caudovirales	Myoviridae			-		218948	NC_009760	Serwer, P., Hayes, S. J., & Lieman, K. (2007). Aggregates of bacteriophage 0305phi8-36 seed future growth. Virology journal, 4, 131.
Bacillus~phage~BalMu-1						Outlier
Bacillus~phage~BCD7		Caudovirales	Myoviridae			Outlier
Bacillus~phage~BCJA1c		Caudovirales	Siphoviridae			Outlier
Bacillus~phage~BM5		Caudovirales	Myoviridae			Outlier
Bacillus~phage~PBC1		Caudovirales	Siphoviridae			Outlier
Bacillus~phage~PfEFR-5		Caudovirales	Siphoviridae			Outlier
Bacillus~phage~phBC6A51		Caudovirales	Siphoviridae			Outlier
Bacillus~phage~phBC6A52		Caudovirales	Siphoviridae			Outlier
Bacillus~phage~phi105		Caudovirales	Siphoviridae			Outlier
Bacillus~phage~phi4B1		Caudovirales	Siphoviridae			Outlier
Bacillus~phage~PM1		Caudovirales	Siphoviridae			Outlier
Bacillus~phage~SP-10		Caudovirales	Myoviridae			Outlier
Bacillus~phage~SPG24		Caudovirales	Myoviridae	Nit1virus		Outlier
Bacillus~phage~vB_BhaS-171		Caudovirales	Siphoviridae			Outlier
Bacillus~virus~G	Jumbo phage	Caudovirales	Myoviridae			-		497513	NC_023719	Donelli, G., Dore, E., Frontali, C., and Grandolfo, M.E. (1975) Structure and physico‐chemical properties of bacteriophage G: III. A homogeneous DNA of molecular weight 5 × 108. J Mol Biol 94: 555– 565.
Bacteriophage~Lily		Caudovirales	Siphoviridae			Outlier
Bdellovibrio~phage~phi1402		Caudovirales	Myoviridae			Singleton
Bdellovibrio~phage~phi1422		Caudovirales	Myoviridae			Outlier
Bordetella~virus~BPP1		Caudovirales	Podoviridae	Bpp1virus		Outlier
Brochothrix~phage~A9		Caudovirales	Myoviridae			Outlier
Brochothrix~phage~BL3		Caudovirales	Siphoviridae			Outlier
Burkholderia~phage~AH2		Caudovirales	Siphoviridae			Outlier
Burkholderia~phage~Bcep176		Caudovirales	Siphoviridae			Outlier
Burkholderia~phage~BcepB1A		Caudovirales	Myoviridae			Outlier
Burkholderia~phage~BcepGomr		Caudovirales	Siphoviridae			Outlier
Burkholderia~phage~BcepNazgul		Caudovirales	Siphoviridae			Outlier
Burkholderia~phage~KS10		Caudovirales	Myoviridae			Outlier
Burkholderia~phage~KS9		Caudovirales	Siphoviridae	E125virus		Outlier
Burkholderia~virus~BcepC6B		Caudovirales	Podoviridae	Bpp1virus		Outlier
Burkholderia~virus~BcepF1		Caudovirales	Myoviridae	Pbunavirus		Outlier
Caulobacter~phage~CcrColossus	Jumbo phage	Caudovirales	Siphoviridae			Outlier		279967	NC_019406	Meczker, K., Dömötör, D., Vass, J., Rákhely, G., Schneider, G., and Kovács, T. (2014) The genome of the Erwinia amylovora phage PhiEaH1 reveals greater diversity and broadens the applicability of phages for the treatment of fire blight. FEMS Microbiol Lett 350: 25– 27.
Caulobacter~phage~Cr30		Caudovirales	Myoviridae			Outlier
Caulobacter~phage~phiCb5			Leviviridae			Outlier
Caulobacter~virus~Rogue	Jumbo phage	Caudovirales	Siphoviridae	Phicbkvirus		-		223720	NC_019408	Meczker, K., Dömötör, D., Vass, J., Rákhely, G., Schneider, G., and Kovács, T. (2014) The genome of the Erwinia amylovora phage PhiEaH1 reveals greater diversity and broadens the applicability of phages for the treatment of fire blight. FEMS Microbiol Lett 350: 25– 27.
Cellulophaga~phage~phi14:2						Outlier
Cellulophaga~phage~phi38:1		Caudovirales	Podoviridae			Outlier
Cellulophaga~phage~phi39:1		Caudovirales	Siphoviridae			Singleton
Cellulophaga~phage~phi46:1		Caudovirales	Siphoviridae			Singleton
Cellulophaga~phage~phi48:2						Singleton
Cellulophaga~phage~phiST		Caudovirales	Siphoviridae	Cbastvirus		Outlier
Chlamydia~virus~Chp1			Microviridae	Chlamydiamicrovirus		Singleton
Clostridium~phage~c-st		Caudovirales	Myoviridae			Outlier
Clostridium~phage~phi24R		Caudovirales	Podoviridae			Outlier
Clostridium~phage~phi8074-B1		Caudovirales	Siphoviridae			Outlier
Clostridium~phage~phiCD211		Caudovirales	Siphoviridae			Outlier
Clostridium~phage~phiCD6356		Caudovirales	Siphoviridae			Outlier
Clostridium~phage~phiCT19406C						Outlier
Clostridium~phage~phiCT453A		Caudovirales	Myoviridae			Outlier
Clostridium~phage~phiCT9441A		Caudovirales	Myoviridae			Outlier
Clostridium~phage~vB_CpeS-CP51		Caudovirales	Siphoviridae			Outlier
Colwellia~phage~9A		Caudovirales	Siphoviridae			Outlier
Corynebacterium~phage~BFK20		Caudovirales	Siphoviridae			Outlier
Corynebacterium~phage~P1201		Caudovirales	Siphoviridae			Outlier
Croceibacter~phage~P2559S		Caudovirales	Siphoviridae			Outlier
Croceibacter~phage~P2559Y		Caudovirales	Siphoviridae			Outlier
Cronobacter~phage~ENT39118		Caudovirales	Siphoviridae	Hk97virus		Outlier
Cronobacter~phage~ENT47670		Caudovirales	Myoviridae			Outlier
Cronobacter~phage~phiES15		Caudovirales	Siphoviridae			Outlier
Cronobacter~phage~CR5	Jumbo phage	Caudovirales	Myoviridae	Derbicusvirus		-		223989	NC_021531	Lee, J. H., Bai, J., Shin, H., Kim, Y., Park, B., Heu, S., & Ryu, S. (2015). A Novel Bacteriophage Targeting Cronobacter sakazakii Is a Potential Biocontrol Agent in Foods. Applied and environmental microbiology, 82(1), 192–201.
Cronobacter~phage~vB_CsaM_GAP32	Jumbo phage	Caudovirales	Myoviridae	Mimasvirus		-		358663	NC_019401	Abbasifar, R., Griffiths, M. W., Sabour, P. M., Ackermann, H. W., Vandersteegen, K., Lavigne, R., Noben, J. P., Alanis Villa, A., Abbasifar, A., Nash, J. H., & Kropinski, A. M. (2014). Supersize me: Cronobacter sakazakii phage GAP32. Virology, 460-461, 138–146.
Cyanophage~KBS-S-2A						Outlier
Cyanophage~S-TIM5		Caudovirales	Myoviridae			Outlier
Deep-sea~thermophilic~phage~D6E						Outlier
Deftia~phage~phiW-14		Caudovirales	Myoviridae			Outlier
Delftia~phage~RG-2014		Caudovirales	Podoviridae			Outlier
Edwardsiella~phage~eiAU-183		Caudovirales	Siphoviridae	Eiauvirus		Outlier
Edwardsiella~phage~GF-2		Caudovirales	Myoviridae			Outlier
Eel~River~basin~pequenovirus			Microviridae			Outlier
Enterobacter~phage~EcP1		Caudovirales	Podoviridae			Outlier
Enterobacteria~phage~BP-4795		Caudovirales	Siphoviridae			Outlier
Enterobacteria~phage~IME10		Caudovirales	Podoviridae	P22virus		Outlier
Enterobacteria~phage~J8-65		Caudovirales	Podoviridae			Outlier
Enterobacteria~phage~P4		Caudovirales				Singleton
Enterobacteria~phage~phiP27		Caudovirales	Myoviridae			Outlier
Enterobacteria~phage~SfI		Caudovirales	Myoviridae			Outlier
Enterobacteria~phage~vB_KleM-RaK2	Jumbo phage	Caudovirales	Myoviridae	Alcyoneusvirus		-		345809	NC_019526	Simoliūnas, E., Kaliniene, L., Truncaitė, L., Zajančkauskaitė, A., Staniulis, J., Kaupinis, A., Ger, M., Valius, M., & Meškys, R. (2013). Klebsiella phage vB_KleM-RaK2 - a giant singleton virus of the family Myoviridae. PloS one, 8(4), e60717.
Enterobacteria~phage~YYZ-2008		Caudovirales	Siphoviridae			Outlier
Enterobacterial~phage~mEp390		Caudovirales	Siphoviridae	Hk97virus		Outlier
Enterococcus~phage~EF62phi		Caudovirales	Podoviridae			Outlier
Enterococcus~phage~EFAP-1		Caudovirales	Siphoviridae			Outlier
Enterococcus~phage~EFC-1		Caudovirales	Siphoviridae			Outlier
Enterococcus~phage~EFRM31		Caudovirales	Siphoviridae			Outlier
Enterococcus~phage~phiFL4A		Caudovirales	Siphoviridae			Outlier
Erwinia~phage~Ea35-70	Jumbo phage	Caudovirales	Myoviridae	Agrican357virus		-		271084	NC_023557	Yagubi, A.I., Castle, A.J., Kropinski, A.M., Banks, T.W., and Svircev, A.M. (2014) Complete genome sequence of Erwinia amylovora bacteriophage vB_EamM_Ea35‐ 70. Genome Announc 2: e00413– e00414.
Erwinia~phage~PEp14		Caudovirales	Podoviridae			Outlier
Erwinia~phage~vB_EamM_Kwan	Jumbo phage	Caudovirales	Myoviridae			-		246390	NC_031010	Esplin, I.N., Berg, J.A., Sharma, R., Allen, R.C., Arens, D.K., Ashcroft, C.R., et al. (2017) Genome sequences of 19 novel Erwinia amylovora bacteriophages. Genome Announc 5: e00931‐ 17.
Erwinia~phage~vB_EamP-S6		Caudovirales	Podoviridae			Outlier
Erysipelothrix~phage~SE-1		Caudovirales	Siphoviridae			Outlier
Escherichia~phage~ECML-117		Caudovirales	Myoviridae	Pbunavirus		Outlier
Escherichia~phage~HK639		Caudovirales	Siphoviridae			Outlier
Escherichia~phage~HX01		Caudovirales	Myoviridae	Rb69virus		Outlier
Escherichia~phage~Pollock		Caudovirales	Podoviridae	Sp58virus		Outlier
Escherichia~virus~HK022		Caudovirales	Siphoviridae	Hk97virus		Outlier
[truncated: 258 more rows]
